# Supplementary material for: Contrasting effects of the alkaloid ricinine on the capacity of Anopheles gambiae and Anopheles coluzzii to transmit Plasmodium falciparum
Source: Parasit Vectors. 2021 Sep 15;14:479. doi: 10.1186/s13071-021-04992-z (PMC8444468; doi:10.1186/s13071-021-04992-z)
Supplement: Supplementary file 1 — Additional file 1. Data for experiment 1 used for Fig.1 and statistical analyses. [file 13071_2021_4992_MOESM1_ESM.txt]

experiment	group	oocyst	ruptured	dpi	id	ct	tm	date	gam	porteur	species	ooinf
3	glucose5%	5	NA	7	NA	NA	NA	NA	144	B	gambiae	1
3	glucose5%	0	NA	7	NA	NA	NA	NA	144	B	gambiae	0
3	glucose5%	0	NA	7	NA	NA	NA	NA	144	B	gambiae	0
3	glucose5%	1	NA	7	NA	NA	NA	NA	144	B	gambiae	1
3	glucose5%	0	NA	7	NA	NA	NA	NA	144	B	gambiae	0
3	glucose5%	0	NA	7	NA	NA	NA	NA	144	B	gambiae	0
3	glucose5%	1	NA	7	NA	NA	NA	NA	144	B	gambiae	1
3	glucose5%	0	NA	7	NA	NA	NA	NA	144	B	gambiae	0
3	glucose5%	3	NA	7	NA	NA	NA	NA	144	B	gambiae	1
3	glucose5%	1	NA	7	NA	NA	NA	NA	144	B	gambiae	1
3	glucose5%	8	NA	7	NA	NA	NA	NA	144	B	gambiae	1
3	glucose5%	0	NA	7	NA	NA	NA	NA	144	B	gambiae	0
3	glucose5%	4	NA	7	NA	NA	NA	NA	144	B	gambiae	1
3	glucose5%	4	NA	7	NA	NA	NA	NA	144	B	gambiae	1
3	glucose5%	8	NA	7	NA	NA	NA	NA	144	B	gambiae	1
3	glucose5%	1	NA	7	NA	NA	NA	NA	144	B	gambiae	1
3	glucose5%	9	NA	7	NA	NA	NA	NA	144	B	gambiae	1
3	glucose5%	2	NA	7	NA	NA	NA	NA	144	B	gambiae	1
3	glucose5%	76	NA	7	NA	NA	NA	NA	144	B	gambiae	1
3	glucose5%	0	NA	7	NA	NA	NA	NA	144	B	gambiae	0
3	glucose5%	10	NA	7	NA	NA	NA	NA	144	B	gambiae	1
3	glucose5%	0	NA	7	NA	NA	NA	NA	144	B	gambiae	0
3	glucose5%	0	NA	7	NA	NA	NA	NA	144	B	gambiae	0
3	glucose5%	0	NA	7	NA	NA	NA	NA	144	B	gambiae	0
3	glucose5%	9	NA	7	NA	NA	NA	NA	144	B	gambiae	1
3	glucose5%	20	NA	7	NA	NA	NA	NA	144	B	gambiae	1
3	glucose5%	0	NA	7	NA	NA	NA	NA	144	B	gambiae	0
3	glucose5%	30	NA	7	NA	NA	NA	NA	144	B	gambiae	1
3	glucose5%	0	NA	7	NA	NA	NA	NA	144	B	gambiae	0
3	glucose5%	0	NA	7	NA	NA	NA	NA	144	B	gambiae	0
3	glucose5%	40	NA	7	NA	NA	NA	NA	144	B	gambiae	1
3	glucose5%	3	NA	7	NA	NA	NA	NA	144	B	gambiae	1
3	glucose5%	8	NA	7	NA	NA	NA	NA	144	B	gambiae	1
3	glucose5%	0	NA	7	NA	NA	NA	NA	144	B	gambiae	0
3	glucose5%	5	NA	7	NA	NA	NA	NA	144	B	gambiae	1
3	glucose5%	0	NA	7	NA	NA	NA	NA	144	B	gambiae	0
3	glucose5%	1	NA	7	NA	NA	NA	NA	144	B	gambiae	1
3	glucose5%	1	NA	7	NA	NA	NA	NA	144	B	gambiae	1
3	glucose5%	0	NA	7	NA	NA	NA	NA	144	B	gambiae	0
3	glucose5%	0	NA	7	NA	NA	NA	NA	144	B	gambiae	0
3	glucose5%	0	NA	7	NA	NA	NA	NA	144	B	gambiae	0
3	glucose5%	1	NA	7	NA	NA	NA	NA	144	B	gambiae	1
3	glucose5%	41	NA	7	NA	NA	NA	NA	144	B	gambiae	1
3	glucose5%	0	NA	7	NA	NA	NA	NA	144	B	gambiae	0
3	glucose5%	0	NA	7	NA	NA	NA	NA	144	B	gambiae	0
3	glucose5%	0	NA	7	NA	NA	NA	NA	144	B	gambiae	0
3	glucose5%	0	NA	7	NA	NA	NA	NA	144	B	gambiae	0
3	glucose5%	15	NA	7	NA	NA	NA	NA	144	B	gambiae	1
3	glucose5%	0	NA	7	NA	NA	NA	NA	144	B	gambiae	0
3	glucose5%	0	NA	7	NA	NA	NA	NA	144	B	gambiae	0
1	glucose5%	16	NA	8	NA	NA	NA	14/06/2017	72	A	coluzzii	1
1	glucose5%	0	NA	8	NA	NA	NA	14/06/2017	72	A	coluzzii	0
1	glucose5%	24	NA	8	NA	NA	NA	14/06/2017	72	A	coluzzii	1
1	glucose5%	10	NA	8	NA	NA	NA	14/06/2017	72	A	coluzzii	1
1	glucose5%	2	NA	8	NA	NA	NA	14/06/2017	72	A	coluzzii	1
1	glucose5%	15	NA	8	NA	NA	NA	14/06/2017	72	A	coluzzii	1
1	glucose5%	24	NA	8	NA	NA	NA	14/06/2017	72	A	coluzzii	1
1	glucose5%	25	NA	8	NA	NA	NA	14/06/2017	72	A	coluzzii	1
1	glucose5%	0	NA	8	NA	NA	NA	14/06/2017	72	A	coluzzii	0
1	glucose5%	1	NA	8	NA	NA	NA	14/06/2017	72	A	coluzzii	1
1	glucose5%	5	NA	8	NA	NA	NA	14/06/2017	72	A	coluzzii	1
1	glucose5%	0	NA	8	NA	NA	NA	14/06/2017	72	A	coluzzii	0
1	glucose5%	4	NA	8	NA	NA	NA	14/06/2017	72	A	coluzzii	1
1	glucose5%	37	NA	8	NA	NA	NA	14/06/2017	72	A	coluzzii	1
1	glucose5%	34	NA	8	NA	NA	NA	14/06/2017	72	A	coluzzii	1
1	glucose5%	8	NA	8	NA	NA	NA	14/06/2017	72	A	coluzzii	1
1	glucose5%	15	NA	8	NA	NA	NA	14/06/2017	72	A	coluzzii	1
1	glucose5%	18	NA	8	NA	NA	NA	14/06/2017	72	A	coluzzii	1
1	glucose5%	0	NA	8	NA	NA	NA	14/06/2017	72	A	coluzzii	0
1	glucose5%	25	NA	8	NA	NA	NA	14/06/2017	72	A	coluzzii	1
1	glucose5%	15	NA	8	NA	NA	NA	14/06/2017	72	A	coluzzii	1
1	glucose5%	0	NA	8	NA	NA	NA	14/06/2017	72	A	coluzzii	0
1	glucose5%	6	NA	8	NA	NA	NA	14/06/2017	72	A	coluzzii	1
1	glucose5%	13	NA	8	NA	NA	NA	14/06/2017	72	A	coluzzii	1
1	glucose5%	26	NA	8	NA	NA	NA	14/06/2017	72	A	coluzzii	1
1	glucose5%	26	NA	8	NA	NA	NA	14/06/2017	72	A	coluzzii	1
1	glucose5%	1	NA	8	NA	NA	NA	14/06/2017	72	A	coluzzii	1
1	glucose5%	0	NA	8	NA	NA	NA	14/06/2017	72	A	coluzzii	0
1	glucose5%	3	NA	8	NA	NA	NA	14/06/2017	72	A	coluzzii	1
1	glucose5%	0	NA	8	NA	NA	NA	14/06/2017	72	A	coluzzii	0
1	glucose5%	13	NA	8	NA	NA	NA	14/06/2017	72	A	coluzzii	1
1	glucose5%	5	NA	8	NA	NA	NA	14/06/2017	72	A	coluzzii	1
1	glucose5%	17	NA	8	NA	NA	NA	14/06/2017	72	A	coluzzii	1
1	glucose5%	0	NA	8	NA	NA	NA	14/06/2017	72	A	coluzzii	0
1	glucose5%	3	NA	8	NA	NA	NA	14/06/2017	72	A	coluzzii	1
1	glucose5%	2	NA	8	NA	NA	NA	14/06/2017	72	A	coluzzii	1
1	glucose5%	2	NA	8	NA	NA	NA	14/06/2017	72	A	coluzzii	1
1	glucose5%	2	NA	8	NA	NA	NA	14/06/2017	72	A	coluzzii	1
1	glucose5%	9	NA	8	NA	NA	NA	14/06/2017	72	A	coluzzii	1
1	glucose5%	10	NA	8	NA	NA	NA	14/06/2017	72	A	coluzzii	1
1	glucose5%	0	NA	8	NA	NA	NA	14/06/2017	72	A	coluzzii	0
1	glucose5%	2	NA	8	NA	NA	NA	14/06/2017	72	A	coluzzii	1
1	glucose5%	0	NA	8	NA	NA	NA	14/06/2017	72	A	coluzzii	0
1	glucose5%	11	NA	8	NA	NA	NA	14/06/2017	72	A	coluzzii	1
1	glucose5%	2	NA	8	NA	NA	NA	14/06/2017	72	A	coluzzii	1
1	glucose5%	31	NA	8	NA	NA	NA	14/06/2017	72	A	coluzzii	1
1	glucose5%	0	NA	8	NA	NA	NA	14/06/2017	72	A	coluzzii	0
1	glucose5%	9	NA	8	NA	NA	NA	14/06/2017	72	A	coluzzii	1
1	glucose5%	9	NA	8	NA	NA	NA	14/06/2017	72	A	coluzzii	1
1	glucose5%	14	NA	8	NA	NA	NA	14/06/2017	72	A	coluzzii	1
1	glucose5%	30	NA	8	NA	NA	NA	14/06/2017	72	A	coluzzii	1
1	glucose5%	13	NA	8	NA	NA	NA	14/06/2017	72	A	coluzzii	1
1	glucose5%	3	NA	8	NA	NA	NA	14/06/2017	72	A	coluzzii	1
1	glucose5%	9	NA	8	NA	NA	NA	14/06/2017	72	A	coluzzii	1
1	glucose5%	23	NA	8	NA	NA	NA	14/06/2017	72	A	coluzzii	1
1	glucose5%	13	NA	8	NA	NA	NA	14/06/2017	72	A	coluzzii	1
1	glucose5%	9	NA	8	NA	NA	NA	14/06/2017	72	A	coluzzii	1
1	glucose5%	15	NA	8	NA	NA	NA	14/06/2017	72	A	coluzzii	1
1	glucose5%	20	NA	8	NA	NA	NA	14/06/2017	72	A	coluzzii	1
1	glucose5%	2	NA	8	NA	NA	NA	14/06/2017	72	A	coluzzii	1
4	glucose5%	172	NA	7	1	NA	NA	NA	672	C	gambiae	1
4	glucose5%	354	NA	7	2	NA	NA	NA	672	C	gambiae	1
4	glucose5%	89	NA	7	3	NA	NA	NA	672	C	gambiae	1
4	glucose5%	0	NA	7	4	NA	NA	NA	672	C	gambiae	0
4	glucose5%	329	NA	7	5	NA	NA	NA	672	C	gambiae	1
4	glucose5%	0	NA	7	6	NA	NA	NA	672	C	gambiae	0
4	glucose5%	265	NA	7	7	NA	NA	NA	672	C	gambiae	1
4	glucose5%	0	NA	7	8	NA	NA	NA	672	C	gambiae	0
4	glucose5%	75	NA	7	9	NA	NA	NA	672	C	gambiae	1
4	glucose5%	60	NA	7	10	NA	NA	NA	672	C	gambiae	1
4	glucose5%	12	NA	7	11	NA	NA	NA	672	C	gambiae	1
4	glucose5%	235	NA	7	12	NA	NA	NA	672	C	gambiae	1
4	glucose5%	267	NA	7	13	NA	NA	NA	672	C	gambiae	1
4	glucose5%	20	NA	7	14	NA	NA	NA	672	C	gambiae	1
4	glucose5%	1	NA	7	15	NA	NA	NA	672	C	gambiae	1
4	glucose5%	0	NA	7	16	NA	NA	NA	672	C	gambiae	0
4	glucose5%	243	NA	7	17	NA	NA	NA	672	C	gambiae	1
4	glucose5%	86	NA	7	18	NA	NA	NA	672	C	gambiae	1
4	glucose5%	0	NA	7	19	NA	NA	NA	672	C	gambiae	0
4	glucose5%	240	NA	7	20	NA	NA	NA	672	C	gambiae	1
4	glucose5%	0	NA	7	21	NA	NA	NA	672	C	gambiae	0
4	glucose5%	82	NA	7	22	NA	NA	NA	672	C	gambiae	1
4	glucose5%	0	NA	7	23	NA	NA	NA	672	C	gambiae	0
4	glucose5%	35	NA	7	24	NA	NA	NA	672	C	gambiae	1
4	glucose5%	282	NA	7	25	NA	NA	NA	672	C	gambiae	1
4	glucose5%	8	NA	7	53	NA	NA	NA	264	D	gambiae	1
4	glucose5%	1	NA	7	54	NA	NA	NA	264	D	gambiae	1
4	glucose5%	17	NA	7	55	NA	NA	NA	264	D	gambiae	1
4	glucose5%	1	NA	7	56	NA	NA	NA	264	D	gambiae	1
4	glucose5%	0	NA	7	57	NA	NA	NA	264	D	gambiae	0
4	glucose5%	1	NA	7	58	NA	NA	NA	264	D	gambiae	1
4	glucose5%	7	NA	7	59	NA	NA	NA	264	D	gambiae	1
4	glucose5%	2	NA	7	60	NA	NA	NA	264	D	gambiae	1
4	glucose5%	2	NA	7	61	NA	NA	NA	264	D	gambiae	1
4	glucose5%	5	NA	7	62	NA	NA	NA	264	D	gambiae	1
4	glucose5%	1	NA	7	63	NA	NA	NA	264	D	gambiae	1
4	glucose5%	3	NA	7	64	NA	NA	NA	264	D	gambiae	1
4	glucose5%	0	NA	7	65	NA	NA	NA	264	D	gambiae	0
4	glucose5%	1	NA	7	66	NA	NA	NA	264	D	gambiae	1
4	glucose5%	10	NA	7	67	NA	NA	NA	264	D	gambiae	1
4	glucose5%	7	NA	7	68	NA	NA	NA	264	D	gambiae	1
4	glucose5%	7	NA	7	69	NA	NA	NA	264	D	gambiae	1
4	glucose5%	0	NA	7	70	NA	NA	NA	264	D	gambiae	0
4	glucose5%	2	NA	7	71	NA	NA	NA	264	D	gambiae	1
4	glucose5%	15	NA	7	72	NA	NA	NA	264	D	gambiae	1
4	glucose5%	0	NA	7	73	NA	NA	NA	264	D	gambiae	0
4	glucose5%	76	NA	7	74	NA	NA	NA	264	D	gambiae	1
4	glucose5%	31	NA	7	75	NA	NA	NA	264	D	gambiae	1
4	glucose5%	0	NA	7	76	NA	NA	NA	264	D	gambiae	0
4	glucose5%	1	NA	7	77	NA	NA	NA	264	D	gambiae	1
4	glucose5%	28	NA	7	78	NA	NA	NA	264	D	gambiae	1
4	glucose5%	21	NA	7	79	NA	NA	NA	264	D	gambiae	1
4	glucose5%	0	NA	7	80	NA	NA	NA	264	D	gambiae	0
4	glucose5%	0	NA	7	81	NA	NA	NA	264	D	gambiae	0
1	ricinine	0	NA	8	NA	NA	NA	14/06/2017	72	A	coluzzii	0
1	ricinine	6	NA	8	NA	NA	NA	14/06/2017	72	A	coluzzii	1
1	ricinine	0	NA	8	NA	NA	NA	14/06/2017	72	A	coluzzii	0
1	ricinine	14	NA	8	NA	NA	NA	14/06/2017	72	A	coluzzii	1
1	ricinine	0	NA	8	NA	NA	NA	14/06/2017	72	A	coluzzii	0
1	ricinine	0	NA	8	NA	NA	NA	14/06/2017	72	A	coluzzii	0
1	ricinine	5	NA	8	NA	NA	NA	14/06/2017	72	A	coluzzii	1
1	ricinine	9	NA	8	NA	NA	NA	14/06/2017	72	A	coluzzii	1
1	ricinine	23	NA	8	NA	NA	NA	14/06/2017	72	A	coluzzii	1
1	ricinine	12	NA	8	NA	NA	NA	14/06/2017	72	A	coluzzii	1
1	ricinine	31	NA	8	NA	NA	NA	14/06/2017	72	A	coluzzii	1
1	ricinine	2	NA	8	NA	NA	NA	14/06/2017	72	A	coluzzii	1
1	ricinine	9	NA	8	NA	NA	NA	14/06/2017	72	A	coluzzii	1
1	ricinine	0	NA	8	NA	NA	NA	14/06/2017	72	A	coluzzii	0
1	ricinine	3	NA	8	NA	NA	NA	14/06/2017	72	A	coluzzii	1
1	ricinine	8	NA	8	NA	NA	NA	14/06/2017	72	A	coluzzii	1
1	ricinine	7	NA	8	NA	NA	NA	14/06/2017	72	A	coluzzii	1
1	ricinine	6	NA	8	NA	NA	NA	14/06/2017	72	A	coluzzii	1
1	ricinine	0	NA	8	NA	NA	NA	14/06/2017	72	A	coluzzii	0
1	ricinine	10	NA	8	NA	NA	NA	14/06/2017	72	A	coluzzii	1
1	ricinine	37	NA	8	NA	NA	NA	14/06/2017	72	A	coluzzii	1
1	ricinine	19	NA	8	NA	NA	NA	14/06/2017	72	A	coluzzii	1
1	ricinine	8	NA	8	NA	NA	NA	14/06/2017	72	A	coluzzii	1
1	ricinine	12	NA	8	NA	NA	NA	14/06/2017	72	A	coluzzii	1
1	ricinine	10	NA	8	NA	NA	NA	14/06/2017	72	A	coluzzii	1
1	ricinine	13	NA	8	NA	NA	NA	14/06/2017	72	A	coluzzii	1
1	ricinine	0	NA	8	NA	NA	NA	14/06/2017	72	A	coluzzii	0
1	ricinine	31	NA	8	NA	NA	NA	14/06/2017	72	A	coluzzii	1
1	ricinine	15	NA	8	NA	NA	NA	14/06/2017	72	A	coluzzii	1
1	ricinine	0	NA	8	NA	NA	NA	14/06/2017	72	A	coluzzii	0
1	ricinine	10	NA	8	NA	NA	NA	14/06/2017	72	A	coluzzii	1
1	ricinine	4	NA	8	NA	NA	NA	14/06/2017	72	A	coluzzii	1
1	ricinine	5	NA	8	NA	NA	NA	14/06/2017	72	A	coluzzii	1
1	ricinine	0	NA	8	NA	NA	NA	14/06/2017	72	A	coluzzii	0
1	ricinine	15	NA	8	NA	NA	NA	14/06/2017	72	A	coluzzii	1
1	ricinine	15	NA	8	NA	NA	NA	14/06/2017	72	A	coluzzii	1
1	ricinine	17	NA	8	NA	NA	NA	14/06/2017	72	A	coluzzii	1
1	ricinine	10	NA	8	NA	NA	NA	14/06/2017	72	A	coluzzii	1
1	ricinine	3	NA	8	NA	NA	NA	14/06/2017	72	A	coluzzii	1
1	ricinine	0	NA	8	NA	NA	NA	14/06/2017	72	A	coluzzii	0
1	ricinine	34	NA	8	NA	NA	NA	14/06/2017	72	A	coluzzii	1
1	ricinine	8	NA	8	NA	NA	NA	14/06/2017	72	A	coluzzii	1
1	ricinine	3	NA	8	NA	NA	NA	14/06/2017	72	A	coluzzii	1
1	ricinine	3	NA	8	NA	NA	NA	14/06/2017	72	A	coluzzii	1
1	ricinine	3	NA	8	NA	NA	NA	14/06/2017	72	A	coluzzii	1
1	ricinine	40	NA	8	NA	NA	NA	14/06/2017	72	A	coluzzii	1
1	ricinine	3	NA	8	NA	NA	NA	14/06/2017	72	A	coluzzii	1
1	ricinine	4	NA	8	NA	NA	NA	14/06/2017	72	A	coluzzii	1
1	ricinine	16	NA	8	NA	NA	NA	14/06/2017	72	A	coluzzii	1
1	ricinine	22	NA	8	NA	NA	NA	14/06/2017	72	A	coluzzii	1
1	ricinine	14	NA	8	NA	NA	NA	14/06/2017	72	A	coluzzii	1
1	ricinine	3	NA	8	NA	NA	NA	14/06/2017	72	A	coluzzii	1
1	ricinine	6	NA	8	NA	NA	NA	14/06/2017	72	A	coluzzii	1
1	ricinine	9	NA	8	NA	NA	NA	14/06/2017	72	A	coluzzii	1
1	ricinine	10	NA	8	NA	NA	NA	14/06/2017	72	A	coluzzii	1
1	ricinine	3	NA	8	NA	NA	NA	14/06/2017	72	A	coluzzii	1
1	ricinine	5	NA	8	NA	NA	NA	14/06/2017	72	A	coluzzii	1
1	ricinine	8	NA	8	NA	NA	NA	14/06/2017	72	A	coluzzii	1
1	ricinine	13	NA	8	NA	NA	NA	14/06/2017	72	A	coluzzii	1
1	ricinine	1	NA	8	NA	NA	NA	14/06/2017	72	A	coluzzii	1
4	ricinine	1	NA	7	26	NA	NA	NA	672	C	gambiae	1
4	ricinine	103	NA	7	27	NA	NA	NA	672	C	gambiae	1
4	ricinine	34	NA	7	28	NA	NA	NA	672	C	gambiae	1
4	ricinine	0	NA	7	29	NA	NA	NA	672	C	gambiae	0
4	ricinine	180	NA	7	30	NA	NA	NA	672	C	gambiae	1
4	ricinine	160	NA	7	31	NA	NA	NA	672	C	gambiae	1
4	ricinine	10	NA	7	32	NA	NA	NA	672	C	gambiae	1
4	ricinine	0	NA	7	33	NA	NA	NA	672	C	gambiae	0
4	ricinine	77	NA	7	34	NA	NA	NA	672	C	gambiae	1
4	ricinine	220	NA	7	35	NA	NA	NA	672	C	gambiae	1
4	ricinine	155	NA	7	36	NA	NA	NA	672	C	gambiae	1
4	ricinine	104	NA	7	37	NA	NA	NA	672	C	gambiae	1
4	ricinine	20	NA	7	38	NA	NA	NA	672	C	gambiae	1
4	ricinine	5	NA	7	39	NA	NA	NA	672	C	gambiae	1
4	ricinine	225	NA	7	40	NA	NA	NA	672	C	gambiae	1
4	ricinine	0	NA	7	41	NA	NA	NA	672	C	gambiae	0
4	ricinine	0	NA	7	42	NA	NA	NA	672	C	gambiae	0
4	ricinine	8	NA	7	43	NA	NA	NA	672	C	gambiae	1
4	ricinine	122	NA	7	44	NA	NA	NA	672	C	gambiae	1
4	ricinine	159	NA	7	45	NA	NA	NA	672	C	gambiae	1
4	ricinine	56	NA	7	46	NA	NA	NA	672	C	gambiae	1
4	ricinine	0	NA	7	47	NA	NA	NA	672	C	gambiae	0
4	ricinine	41	NA	7	48	NA	NA	NA	672	C	gambiae	1
4	ricinine	135	NA	7	49	NA	NA	NA	672	C	gambiae	1
4	ricinine	9	NA	7	50	NA	NA	NA	672	C	gambiae	1
4	ricinine	30	NA	7	51	NA	NA	NA	672	C	gambiae	1
4	ricinine	0	NA	7	52	NA	NA	NA	672	C	gambiae	0
4	ricinine	61	NA	7	82	NA	NA	NA	264	D	gambiae	1
4	ricinine	15	NA	7	83	NA	NA	NA	264	D	gambiae	1
4	ricinine	50	NA	7	84	NA	NA	NA	264	D	gambiae	1
4	ricinine	2	NA	7	85	NA	NA	NA	264	D	gambiae	1
4	ricinine	6	NA	7	86	NA	NA	NA	264	D	gambiae	1
4	ricinine	0	NA	7	87	NA	NA	NA	264	D	gambiae	0
4	ricinine	80	NA	7	88	NA	NA	NA	264	D	gambiae	1
4	ricinine	0	NA	7	89	NA	NA	NA	264	D	gambiae	0
4	ricinine	109	NA	7	90	NA	NA	NA	264	D	gambiae	1
4	ricinine	98	NA	7	91	NA	NA	NA	264	D	gambiae	1
4	ricinine	16	NA	7	92	NA	NA	NA	264	D	gambiae	1
4	ricinine	50	NA	7	93	NA	NA	NA	264	D	gambiae	1
4	ricinine	0	NA	7	94	NA	NA	NA	264	D	gambiae	0
4	ricinine	16	NA	7	95	NA	NA	NA	264	D	gambiae	1
4	ricinine	58	NA	7	96	NA	NA	NA	264	D	gambiae	1
4	ricinine	37	NA	7	97	NA	NA	NA	264	D	gambiae	1
4	ricinine	7	NA	7	98	NA	NA	NA	264	D	gambiae	1
4	ricinine	25	NA	7	99	NA	NA	NA	264	D	gambiae	1
4	ricinine	62	NA	7	100	NA	NA	NA	264	D	gambiae	1
4	ricinine	41	NA	7	101	NA	NA	NA	264	D	gambiae	1
4	ricinine	18	NA	7	102	NA	NA	NA	264	D	gambiae	1
4	ricinine	33	NA	7	103	NA	NA	NA	264	D	gambiae	1
4	ricinine	25	NA	7	104	NA	NA	NA	264	D	gambiae	1
4	ricinine	86	NA	7	105	NA	NA	NA	264	D	gambiae	1
4	ricinine	35	NA	7	106	NA	NA	NA	264	D	gambiae	1
4	ricinine	20	NA	7	107	NA	NA	NA	264	D	gambiae	1
4	ricinine	62	NA	7	108	NA	NA	NA	264	D	gambiae	1
4	ricinine	17	NA	7	109	NA	NA	NA	264	D	gambiae	1
4	ricinine	1	NA	7	110	NA	NA	NA	264	D	gambiae	1
4	ricinine	15	NA	7	111	NA	NA	NA	264	D	gambiae	1
3	ricinine	20	NA	7	NA	NA	NA	NA	144	B	gambiae	1
3	ricinine	6	NA	7	NA	NA	NA	NA	144	B	gambiae	1
3	ricinine	8	NA	7	NA	NA	NA	NA	144	B	gambiae	1
3	ricinine	4	NA	7	NA	NA	NA	NA	144	B	gambiae	1
3	ricinine	2	NA	7	NA	NA	NA	NA	144	B	gambiae	1
3	ricinine	8	NA	7	NA	NA	NA	NA	144	B	gambiae	1
3	ricinine	6	NA	7	NA	NA	NA	NA	144	B	gambiae	1
3	ricinine	0	NA	7	NA	NA	NA	NA	144	B	gambiae	0
3	ricinine	48	NA	7	NA	NA	NA	NA	144	B	gambiae	1
3	ricinine	3	NA	7	NA	NA	NA	NA	144	B	gambiae	1
3	ricinine	9	NA	7	NA	NA	NA	NA	144	B	gambiae	1
3	ricinine	2	NA	7	NA	NA	NA	NA	144	B	gambiae	1
3	ricinine	9	NA	7	NA	NA	NA	NA	144	B	gambiae	1
3	ricinine	0	NA	7	NA	NA	NA	NA	144	B	gambiae	0
3	ricinine	0	NA	7	NA	NA	NA	NA	144	B	gambiae	0
3	ricinine	0	NA	7	NA	NA	NA	NA	144	B	gambiae	0
3	ricinine	35	NA	7	NA	NA	NA	NA	144	B	gambiae	1
3	ricinine	51	NA	7	NA	NA	NA	NA	144	B	gambiae	1
3	ricinine	3	NA	7	NA	NA	NA	NA	144	B	gambiae	1
3	ricinine	29	NA	7	NA	NA	NA	NA	144	B	gambiae	1
3	ricinine	0	NA	7	NA	NA	NA	NA	144	B	gambiae	0
3	ricinine	19	NA	7	NA	NA	NA	NA	144	B	gambiae	1
3	ricinine	20	NA	7	NA	NA	NA	NA	144	B	gambiae	1
3	ricinine	3	NA	7	NA	NA	NA	NA	144	B	gambiae	1
3	ricinine	7	NA	7	NA	NA	NA	NA	144	B	gambiae	1
3	ricinine	0	NA	7	NA	NA	NA	NA	144	B	gambiae	0
3	ricinine	0	NA	7	NA	NA	NA	NA	144	B	gambiae	0
3	ricinine	0	NA	7	NA	NA	NA	NA	144	B	gambiae	0
3	ricinine	0	NA	7	NA	NA	NA	NA	144	B	gambiae	0
3	ricinine	3	NA	7	NA	NA	NA	NA	144	B	gambiae	1
3	ricinine	6	NA	7	NA	NA	NA	NA	144	B	gambiae	1
3	ricinine	11	NA	7	NA	NA	NA	NA	144	B	gambiae	1
3	ricinine	0	NA	7	NA	NA	NA	NA	144	B	gambiae	0
3	ricinine	20	NA	7	NA	NA	NA	NA	144	B	gambiae	1
3	ricinine	0	NA	7	NA	NA	NA	NA	144	B	gambiae	0
3	ricinine	41	NA	7	NA	NA	NA	NA	144	B	gambiae	1
3	ricinine	0	NA	7	NA	NA	NA	NA	144	B	gambiae	0
3	ricinine	28	NA	7	NA	NA	NA	NA	144	B	gambiae	1
3	ricinine	0	NA	7	NA	NA	NA	NA	144	B	gambiae	0
3	ricinine	84	NA	7	NA	NA	NA	NA	144	B	gambiae	1
3	ricinine	8	NA	7	NA	NA	NA	NA	144	B	gambiae	1
3	ricinine	0	NA	7	NA	NA	NA	NA	144	B	gambiae	0
3	ricinine	12	NA	7	NA	NA	NA	NA	144	B	gambiae	1
