# Supplementary material for: Contrasting effects of the alkaloid ricinine on the capacity of Anopheles gambiae and Anopheles coluzzii to transmit Plasmodium falciparum
Source: Parasit Vectors. 2021 Sep 15;14:479. doi: 10.1186/s13071-021-04992-z (PMC8444468; doi:10.1186/s13071-021-04992-z)
Supplement: Supplementary file 2 — Additional file 2. Data for experiment 2 used for Fig.2 and statistical analyses. [file 13071_2021_4992_MOESM2_ESM.txt]

experiment	group	oocyst	ruptured	dpi	id	ct	tm	date	gam	porteur	species
3	glucose5%	5	NA	7	NA	NA	NA	NA	144	C	gambiae
3	glucose5%	0	NA	7	NA	NA	NA	NA	144	C	gambiae
3	glucose5%	0	NA	7	NA	NA	NA	NA	144	C	gambiae
3	glucose5%	1	NA	7	NA	NA	NA	NA	144	C	gambiae
3	glucose5%	0	NA	7	NA	NA	NA	NA	144	C	gambiae
3	glucose5%	0	NA	7	NA	NA	NA	NA	144	C	gambiae
3	glucose5%	1	NA	7	NA	NA	NA	NA	144	C	gambiae
3	glucose5%	0	NA	7	NA	NA	NA	NA	144	C	gambiae
3	glucose5%	3	NA	7	NA	NA	NA	NA	144	C	gambiae
3	glucose5%	1	NA	7	NA	NA	NA	NA	144	C	gambiae
3	glucose5%	8	NA	7	NA	NA	NA	NA	144	C	gambiae
3	glucose5%	0	NA	7	NA	NA	NA	NA	144	C	gambiae
3	glucose5%	4	NA	7	NA	NA	NA	NA	144	C	gambiae
3	glucose5%	4	NA	7	NA	NA	NA	NA	144	C	gambiae
3	glucose5%	8	NA	7	NA	NA	NA	NA	144	C	gambiae
3	glucose5%	1	NA	7	NA	NA	NA	NA	144	C	gambiae
3	glucose5%	9	NA	7	NA	NA	NA	NA	144	C	gambiae
3	glucose5%	2	NA	7	NA	NA	NA	NA	144	C	gambiae
3	glucose5%	76	NA	7	NA	NA	NA	NA	144	C	gambiae
3	glucose5%	0	NA	7	NA	NA	NA	NA	144	C	gambiae
3	glucose5%	10	NA	7	NA	NA	NA	NA	144	C	gambiae
3	glucose5%	0	NA	7	NA	NA	NA	NA	144	C	gambiae
3	glucose5%	0	NA	7	NA	NA	NA	NA	144	C	gambiae
3	glucose5%	0	NA	7	NA	NA	NA	NA	144	C	gambiae
3	glucose5%	9	NA	7	NA	NA	NA	NA	144	C	gambiae
3	glucose5%	20	NA	7	NA	NA	NA	NA	144	C	gambiae
3	glucose5%	0	NA	7	NA	NA	NA	NA	144	C	gambiae
3	glucose5%	30	NA	7	NA	NA	NA	NA	144	C	gambiae
3	glucose5%	0	NA	7	NA	NA	NA	NA	144	C	gambiae
3	glucose5%	0	NA	7	NA	NA	NA	NA	144	C	gambiae
3	glucose5%	40	NA	7	NA	NA	NA	NA	144	C	gambiae
3	glucose5%	3	NA	7	NA	NA	NA	NA	144	C	gambiae
3	glucose5%	8	NA	7	NA	NA	NA	NA	144	C	gambiae
3	glucose5%	0	NA	7	NA	NA	NA	NA	144	C	gambiae
3	glucose5%	5	NA	7	NA	NA	NA	NA	144	C	gambiae
3	glucose5%	0	NA	7	NA	NA	NA	NA	144	C	gambiae
3	glucose5%	1	NA	7	NA	NA	NA	NA	144	C	gambiae
3	glucose5%	1	NA	7	NA	NA	NA	NA	144	C	gambiae
3	glucose5%	0	NA	7	NA	NA	NA	NA	144	C	gambiae
3	glucose5%	0	NA	7	NA	NA	NA	NA	144	C	gambiae
3	glucose5%	0	NA	7	NA	NA	NA	NA	144	C	gambiae
3	glucose5%	1	NA	7	NA	NA	NA	NA	144	C	gambiae
3	glucose5%	41	NA	7	NA	NA	NA	NA	144	C	gambiae
3	glucose5%	0	NA	7	NA	NA	NA	NA	144	C	gambiae
3	glucose5%	0	NA	7	NA	NA	NA	NA	144	C	gambiae
3	glucose5%	0	NA	7	NA	NA	NA	NA	144	C	gambiae
3	glucose5%	0	NA	7	NA	NA	NA	NA	144	C	gambiae
3	glucose5%	15	NA	7	NA	NA	NA	NA	144	C	gambiae
3	glucose5%	0	NA	7	NA	NA	NA	NA	144	C	gambiae
3	glucose5%	0	NA	7	NA	NA	NA	NA	144	C	gambiae
1	glucose5%	16	NA	8	NA	NA	NA	14/06/2017	72	A	coluzzii
1	glucose5%	0	NA	8	NA	NA	NA	14/06/2017	72	A	coluzzii
1	glucose5%	24	NA	8	NA	NA	NA	14/06/2017	72	A	coluzzii
1	glucose5%	10	NA	8	NA	NA	NA	14/06/2017	72	A	coluzzii
1	glucose5%	2	NA	8	NA	NA	NA	14/06/2017	72	A	coluzzii
1	glucose5%	15	NA	8	NA	NA	NA	14/06/2017	72	A	coluzzii
1	glucose5%	24	NA	8	NA	NA	NA	14/06/2017	72	A	coluzzii
1	glucose5%	25	NA	8	NA	NA	NA	14/06/2017	72	A	coluzzii
1	glucose5%	0	NA	8	NA	NA	NA	14/06/2017	72	A	coluzzii
1	glucose5%	1	NA	8	NA	NA	NA	14/06/2017	72	A	coluzzii
1	glucose5%	5	NA	8	NA	NA	NA	14/06/2017	72	A	coluzzii
1	glucose5%	0	NA	8	NA	NA	NA	14/06/2017	72	A	coluzzii
1	glucose5%	4	NA	8	NA	NA	NA	14/06/2017	72	A	coluzzii
1	glucose5%	37	NA	8	NA	NA	NA	14/06/2017	72	A	coluzzii
1	glucose5%	34	NA	8	NA	NA	NA	14/06/2017	72	A	coluzzii
1	glucose5%	8	NA	8	NA	NA	NA	14/06/2017	72	A	coluzzii
1	glucose5%	15	NA	8	NA	NA	NA	14/06/2017	72	A	coluzzii
1	glucose5%	18	NA	8	NA	NA	NA	14/06/2017	72	A	coluzzii
1	glucose5%	0	NA	8	NA	NA	NA	14/06/2017	72	A	coluzzii
1	glucose5%	25	NA	8	NA	NA	NA	14/06/2017	72	A	coluzzii
1	glucose5%	15	NA	8	NA	NA	NA	14/06/2017	72	A	coluzzii
1	glucose5%	0	NA	8	NA	NA	NA	14/06/2017	72	A	coluzzii
1	glucose5%	6	NA	8	NA	NA	NA	14/06/2017	72	A	coluzzii
1	glucose5%	13	NA	8	NA	NA	NA	14/06/2017	72	A	coluzzii
1	glucose5%	26	NA	8	NA	NA	NA	14/06/2017	72	A	coluzzii
1	glucose5%	26	NA	8	NA	NA	NA	14/06/2017	72	A	coluzzii
1	glucose5%	1	NA	8	NA	NA	NA	14/06/2017	72	A	coluzzii
1	glucose5%	0	NA	8	NA	NA	NA	14/06/2017	72	A	coluzzii
1	glucose5%	3	NA	8	NA	NA	NA	14/06/2017	72	A	coluzzii
1	glucose5%	0	NA	8	NA	NA	NA	14/06/2017	72	A	coluzzii
1	glucose5%	13	NA	8	NA	NA	NA	14/06/2017	72	A	coluzzii
1	glucose5%	5	NA	8	NA	NA	NA	14/06/2017	72	A	coluzzii
1	glucose5%	17	NA	8	NA	NA	NA	14/06/2017	72	A	coluzzii
1	glucose5%	0	NA	8	NA	NA	NA	14/06/2017	72	A	coluzzii
1	glucose5%	3	NA	8	NA	NA	NA	14/06/2017	72	A	coluzzii
1	glucose5%	2	NA	8	NA	NA	NA	14/06/2017	72	A	coluzzii
1	glucose5%	2	NA	8	NA	NA	NA	14/06/2017	72	A	coluzzii
1	glucose5%	2	NA	8	NA	NA	NA	14/06/2017	72	A	coluzzii
1	glucose5%	9	NA	8	NA	NA	NA	14/06/2017	72	A	coluzzii
1	glucose5%	10	NA	8	NA	NA	NA	14/06/2017	72	A	coluzzii
1	glucose5%	0	NA	8	NA	NA	NA	14/06/2017	72	A	coluzzii
1	glucose5%	2	NA	8	NA	NA	NA	14/06/2017	72	A	coluzzii
1	glucose5%	0	NA	8	NA	NA	NA	14/06/2017	72	A	coluzzii
1	glucose5%	11	NA	8	NA	NA	NA	14/06/2017	72	A	coluzzii
1	glucose5%	2	NA	8	NA	NA	NA	14/06/2017	72	A	coluzzii
1	glucose5%	31	NA	8	NA	NA	NA	14/06/2017	72	A	coluzzii
1	glucose5%	0	NA	8	NA	NA	NA	14/06/2017	72	A	coluzzii
1	glucose5%	9	NA	8	NA	NA	NA	14/06/2017	72	A	coluzzii
1	glucose5%	9	NA	8	NA	NA	NA	14/06/2017	72	A	coluzzii
1	glucose5%	14	NA	8	NA	NA	NA	14/06/2017	72	A	coluzzii
1	glucose5%	30	NA	8	NA	NA	NA	14/06/2017	72	A	coluzzii
1	glucose5%	13	NA	8	NA	NA	NA	14/06/2017	72	A	coluzzii
1	glucose5%	3	NA	8	NA	NA	NA	14/06/2017	72	A	coluzzii
1	glucose5%	9	NA	8	NA	NA	NA	14/06/2017	72	A	coluzzii
1	glucose5%	23	NA	8	NA	NA	NA	14/06/2017	72	A	coluzzii
1	glucose5%	13	NA	8	NA	NA	NA	14/06/2017	72	A	coluzzii
1	glucose5%	9	NA	8	NA	NA	NA	14/06/2017	72	A	coluzzii
1	glucose5%	15	NA	8	NA	NA	NA	14/06/2017	72	A	coluzzii
1	glucose5%	20	NA	8	NA	NA	NA	14/06/2017	72	A	coluzzii
1	glucose5%	2	NA	8	NA	NA	NA	14/06/2017	72	A	coluzzii
1	glucose5%	0	0	10	G12	NA	81.72353363	16/06/2017	72	A	coluzzii
1	glucose5%	1	0	10	G13	36.00784683	72.48223877	16/06/2017	72	A	coluzzii
1	glucose5%	7	0	10	G15	33.96866608	82.32386017	16/06/2017	72	A	coluzzii
1	glucose5%	1	0	10	G18	34.28678513	70.24481201	16/06/2017	72	A	coluzzii
1	glucose5%	4	0	10	G19	35.80036926	81.42201233	16/06/2017	72	A	coluzzii
1	glucose5%	11	0	10	G21	33.78222275	81.12898254	16/06/2017	72	A	coluzzii
1	glucose5%	9	2	10	G22	34.34788895	85.45045471	16/06/2017	72	A	coluzzii
1	glucose5%	0	0	10	G23	33.91841888	72.33577728	16/06/2017	72	A	coluzzii
1	glucose5%	0	0	10	G24	32.65966797	81.42550659	16/06/2017	72	A	coluzzii
1	glucose5%	5	2	10	G26	34.43274689	81.27701569	16/06/2017	72	A	coluzzii
1	glucose5%	7	0	10	G27	33.90049362	81.28050232	16/06/2017	72	A	coluzzii
1	glucose5%	10	1	10	G28	33.92961884	81.13145447	16/06/2017	72	A	coluzzii
1	glucose5%	13	4	11	G4	33.28362274	73.82381439	17/06/2017	72	A	coluzzii
1	glucose5%	0	0	11	G8	36.11670303	74.26846313	17/06/2017	72	A	coluzzii
1	glucose5%	0	0	11	G9	34.89001083	81.12393188	17/06/2017	72	A	coluzzii
1	glucose5%	6	2	11	G12	34.57086945	80.97996521	17/06/2017	72	A	coluzzii
1	glucose5%	0	0	12	G2	36.97565079	80.97575378	18/06/2017	72	A	coluzzii
1	glucose5%	7	5	12	G8	37.13285065	81.12065887	18/06/2017	72	A	coluzzii
1	glucose5%	0	0	12	G18	35.35184479	81.11701202	18/06/2017	72	A	coluzzii
1	glucose5%	3	1	10	G1	29.75015259	77.55041504	16/06/2017	72	A	coluzzii
1	glucose5%	5	0	10	G2	27.3706913	77.40135193	16/06/2017	72	A	coluzzii
1	glucose5%	11	0	10	G3	24.56346703	77.10707092	16/06/2017	72	A	coluzzii
1	glucose5%	7	0	10	G4	30.42651367	77.10707092	16/06/2017	72	A	coluzzii
1	glucose5%	15	0	10	G5	29.94099045	76.95088959	16/06/2017	72	A	coluzzii
1	glucose5%	30	0	10	G6	22.19426346	76.65284729	16/06/2017	72	A	coluzzii
1	glucose5%	10	2	10	G7	32.98190308	76.80172729	16/06/2017	72	A	coluzzii
1	glucose5%	11	2	10	G8	21.52441025	77.09980774	16/06/2017	72	A	coluzzii
1	glucose5%	0	0	10	G9	30.98488808	76.65849304	16/06/2017	72	A	coluzzii
1	glucose5%	4	3	10	G10	20.73440933	76.95652771	16/06/2017	72	A	coluzzii
1	glucose5%	13	1	10	G11	32.03499985	76.95514679	16/06/2017	72	A	coluzzii
1	glucose5%	7	2	10	G14	29.99375534	77.10322571	16/06/2017	72	A	coluzzii
1	glucose5%	7	1	10	G16	24.260149	76.95802307	16/06/2017	72	A	coluzzii
1	glucose5%	0	1	10	G17	33.63206863	76.65284729	16/06/2017	72	A	coluzzii
1	glucose5%	28	1	10	G20	33.20476913	77.09980774	16/06/2017	72	A	coluzzii
1	glucose5%	4	9	10	G25	20.26453018	76.9541626	16/06/2017	72	A	coluzzii
1	glucose5%	10	1	10	G29	21.69618416	76.80186462	16/06/2017	72	A	coluzzii
1	glucose5%	2	1	10	G30	20.78692818	76.65284729	16/06/2017	72	A	coluzzii
1	glucose5%	9	2	10	G31	21.87465286	77.09980774	16/06/2017	72	A	coluzzii
1	glucose5%	13	2	10	G32	33.76021957	76.95075989	16/06/2017	72	A	coluzzii
1	glucose5%	4	0	10	G33	28.55053902	76.65849304	16/06/2017	72	A	coluzzii
1	glucose5%	5	1	10	G34	32.51896667	76.95652771	16/06/2017	72	A	coluzzii
1	glucose5%	21	1	10	G35	28.05699158	76.80613708	16/06/2017	72	A	coluzzii
1	glucose5%	0	2	11	G1	22.2828064	76.95514679	17/06/2017	72	A	coluzzii
1	glucose5%	22	1	11	G2	29.87326813	76.80613708	17/06/2017	72	A	coluzzii
1	glucose5%	0	0	11	G3	28.54953194	77.10322571	17/06/2017	72	A	coluzzii
1	glucose5%	4	9	11	G5	24.57885933	76.95802307	17/06/2017	72	A	coluzzii
1	glucose5%	0	0	11	G6	31.28897667	76.95802307	17/06/2017	72	A	coluzzii
1	glucose5%	7	15	11	G7	20.01736641	76.80186462	17/06/2017	72	A	coluzzii
1	glucose5%	0	0	11	G10	31.44519806	76.95075989	17/06/2017	72	A	coluzzii
1	glucose5%	1	2	11	G11	24.37490845	76.80751038	17/06/2017	72	A	coluzzii
1	glucose5%	11	1	11	G13	27.86504936	76.95514679	17/06/2017	72	A	coluzzii
1	glucose5%	0	1	11	G14	32.6657486	77.10415649	17/06/2017	72	A	coluzzii
1	glucose5%	3	6	11	G15	27.45524025	77.10322571	17/06/2017	72	A	coluzzii
1	glucose5%	0	3	11	G16	20.24257278	77.2561264	17/06/2017	72	A	coluzzii
1	glucose5%	3	12	11	G17	25.97049522	77.2561264	17/06/2017	72	A	coluzzii
1	glucose5%	1	5	11	G18	21.43590546	76.95088959	17/06/2017	72	A	coluzzii
1	glucose5%	1	23	11	G19	28.83238411	76.80186462	17/06/2017	72	A	coluzzii
1	glucose5%	1	8	11	G20	20.89330482	77.09980774	17/06/2017	72	A	coluzzii
1	glucose5%	10	9	11	G21	30.71500587	77.09980774	17/06/2017	72	A	coluzzii
1	glucose5%	2	5	11	G22	22.55989838	76.95652771	17/06/2017	72	A	coluzzii
1	glucose5%	1	6	11	G23	21.75995255	76.95652771	17/06/2017	72	A	coluzzii
1	glucose5%	2	5	11	G24	20.27030754	77.10415649	17/06/2017	72	A	coluzzii
1	glucose5%	0	0	11	G25	33.38578796	77.54231262	17/06/2017	72	A	coluzzii
1	glucose5%	9	3	12	G1	21.2377224	77.1001358	18/06/2017	72	A	coluzzii
1	glucose5%	0	0	12	G3	20.72063255	76.79395294	18/06/2017	72	A	coluzzii
1	glucose5%	2	15	12	G4	18.38658333	76.79395294	18/06/2017	72	A	coluzzii
1	glucose5%	0	0	12	G5	29.28094673	76.79389954	18/06/2017	72	A	coluzzii
1	glucose5%	3	26	12	G6	19.79850006	77.09204102	18/06/2017	72	A	coluzzii
1	glucose5%	6	1	12	G7	19.41826057	76.79743195	18/06/2017	72	A	coluzzii
1	glucose5%	0	18	12	G9	17.98743439	76.93326569	18/06/2017	72	A	coluzzii
1	glucose5%	0	13	12	G10	20.40373993	77.08245087	18/06/2017	72	A	coluzzii
1	glucose5%	0	1	12	G11	21.99785423	77.09506989	18/06/2017	72	A	coluzzii
1	glucose5%	3	1	12	G12	22.02546883	77.09506989	18/06/2017	72	A	coluzzii
1	glucose5%	10	4	12	G13	19.78875923	77.1001358	18/06/2017	72	A	coluzzii
1	glucose5%	1	1	12	G14	24.54280281	76.95107269	18/06/2017	72	A	coluzzii
1	glucose5%	0	0	12	G15	22.2875042	76.79395294	18/06/2017	72	A	coluzzii
1	glucose5%	0	19	12	G16	18.86849594	76.79395294	18/06/2017	72	A	coluzzii
1	glucose5%	0	1	12	G17	23.20392227	76.94297028	18/06/2017	72	A	coluzzii
1	glucose5%	0	19	12	G19	18.34363174	76.79743195	18/06/2017	72	A	coluzzii
1	glucose5%	0	0	12	G20	28.68724632	76.94650269	18/06/2017	72	A	coluzzii
1	glucose5%	0	0	12	G21	27.71076393	76.93326569	18/06/2017	72	A	coluzzii
1	glucose5%	0	25	12	G22	19.61849976	76.93326569	18/06/2017	72	A	coluzzii
1	glucose5%	3	43	12	G23	17.80081558	77.09506989	18/06/2017	72	A	coluzzii
1	glucose5%	1	6	12	G24	21.54172516	77.09506989	18/06/2017	72	A	coluzzii
1	glucose5%	0	6	12	G25	21.63969231	77.1001358	18/06/2017	72	A	coluzzii
1	glucose5%	1	NA	15	G1	25.18819237	76.80543518	21/06/2017	72	A	coluzzii
1	glucose5%	1	NA	15	G2	30.12168694	76.92001343	21/06/2017	72	A	coluzzii
1	glucose5%	1	NA	15	G3	29.88968468	76.92001343	21/06/2017	72	A	coluzzii
1	glucose5%	1	NA	15	G4	24.65089607	76.94902039	21/06/2017	72	A	coluzzii
1	glucose5%	1	NA	15	G5	19.47726822	76.94902039	21/06/2017	72	A	coluzzii
1	glucose5%	1	NA	15	G6	21.76708412	76.95115662	21/06/2017	72	A	coluzzii
1	glucose5%	1	NA	15	G7	34.80969238	76.65302277	21/06/2017	72	A	coluzzii
1	glucose5%	1	NA	15	G8	19.97742462	76.50341034	21/06/2017	72	A	coluzzii
1	glucose5%	1	NA	15	G9	25.29651451	76.65248108	21/06/2017	72	A	coluzzii
1	glucose5%	1	NA	15	G10	22.86624718	76.94927979	21/06/2017	72	A	coluzzii
1	glucose5%	1	NA	15	G11	21.37368965	77.09836578	21/06/2017	72	A	coluzzii
4	glucose5%	172	NA	7	1	NA	NA	NA	672	D	gambiae
4	glucose5%	354	NA	7	2	NA	NA	NA	672	D	gambiae
4	glucose5%	89	NA	7	3	NA	NA	NA	672	D	gambiae
4	glucose5%	0	NA	7	4	NA	NA	NA	672	D	gambiae
4	glucose5%	329	NA	7	5	NA	NA	NA	672	D	gambiae
4	glucose5%	0	NA	7	6	NA	NA	NA	672	D	gambiae
4	glucose5%	265	NA	7	7	NA	NA	NA	672	D	gambiae
4	glucose5%	0	NA	7	8	NA	NA	NA	672	D	gambiae
4	glucose5%	75	NA	7	9	NA	NA	NA	672	D	gambiae
4	glucose5%	60	NA	7	10	NA	NA	NA	672	D	gambiae
4	glucose5%	12	NA	7	11	NA	NA	NA	672	D	gambiae
4	glucose5%	235	NA	7	12	NA	NA	NA	672	D	gambiae
4	glucose5%	267	NA	7	13	NA	NA	NA	672	D	gambiae
4	glucose5%	20	NA	7	14	NA	NA	NA	672	D	gambiae
4	glucose5%	1	NA	7	15	NA	NA	NA	672	D	gambiae
4	glucose5%	0	NA	7	16	NA	NA	NA	672	D	gambiae
4	glucose5%	243	NA	7	17	NA	NA	NA	672	D	gambiae
4	glucose5%	86	NA	7	18	NA	NA	NA	672	D	gambiae
4	glucose5%	0	NA	7	19	NA	NA	NA	672	D	gambiae
4	glucose5%	240	NA	7	20	NA	NA	NA	672	D	gambiae
4	glucose5%	0	NA	7	21	NA	NA	NA	672	D	gambiae
4	glucose5%	82	NA	7	22	NA	NA	NA	672	D	gambiae
4	glucose5%	0	NA	7	23	NA	NA	NA	672	D	gambiae
4	glucose5%	35	NA	7	24	NA	NA	NA	672	D	gambiae
4	glucose5%	282	NA	7	25	NA	NA	NA	672	D	gambiae
4	glucose5%	8	NA	7	53	NA	NA	NA	264	E	gambiae
4	glucose5%	1	NA	7	54	NA	NA	NA	264	E	gambiae
4	glucose5%	17	NA	7	55	NA	NA	NA	264	E	gambiae
4	glucose5%	1	NA	7	56	NA	NA	NA	264	E	gambiae
4	glucose5%	0	NA	7	57	NA	NA	NA	264	E	gambiae
4	glucose5%	1	NA	7	58	NA	NA	NA	264	E	gambiae
4	glucose5%	7	NA	7	59	NA	NA	NA	264	E	gambiae
4	glucose5%	2	NA	7	60	NA	NA	NA	264	E	gambiae
4	glucose5%	2	NA	7	61	NA	NA	NA	264	E	gambiae
4	glucose5%	5	NA	7	62	NA	NA	NA	264	E	gambiae
4	glucose5%	1	NA	7	63	NA	NA	NA	264	E	gambiae
4	glucose5%	3	NA	7	64	NA	NA	NA	264	E	gambiae
4	glucose5%	0	NA	7	65	NA	NA	NA	264	E	gambiae
4	glucose5%	1	NA	7	66	NA	NA	NA	264	E	gambiae
4	glucose5%	10	NA	7	67	NA	NA	NA	264	E	gambiae
4	glucose5%	7	NA	7	68	NA	NA	NA	264	E	gambiae
4	glucose5%	7	NA	7	69	NA	NA	NA	264	E	gambiae
4	glucose5%	0	NA	7	70	NA	NA	NA	264	E	gambiae
4	glucose5%	2	NA	7	71	NA	NA	NA	264	E	gambiae
4	glucose5%	15	NA	7	72	NA	NA	NA	264	E	gambiae
4	glucose5%	0	NA	7	73	NA	NA	NA	264	E	gambiae
4	glucose5%	76	NA	7	74	NA	NA	NA	264	E	gambiae
4	glucose5%	31	NA	7	75	NA	NA	NA	264	E	gambiae
4	glucose5%	0	NA	7	76	NA	NA	NA	264	E	gambiae
4	glucose5%	1	NA	7	77	NA	NA	NA	264	E	gambiae
4	glucose5%	28	NA	7	78	NA	NA	NA	264	E	gambiae
4	glucose5%	21	NA	7	79	NA	NA	NA	264	E	gambiae
4	glucose5%	0	NA	7	80	NA	NA	NA	264	E	gambiae
4	glucose5%	0	NA	7	81	NA	NA	NA	264	E	gambiae
4	glucose5%	NA	NA	9	r1ttj009infg	39.08288193	84.69717407	NA	264	E	gambiae
4	glucose5%	NA	NA	9	r1ttj009infg	32.50217438	72.62156677	NA	264	E	gambiae
4	glucose5%	NA	NA	9	r1ttj009infg	29.40128136	72.4724884	NA	264	E	gambiae
4	glucose5%	NA	NA	9	r1ttj009infg	31.24690437	72.91973114	NA	264	E	gambiae
4	glucose5%	NA	NA	9	r1ttj009infg	32.99961472	76.49768829	NA	264	E	gambiae
4	glucose5%	NA	NA	9	r1ttj009infg	37.35159683	77.09401703	NA	264	E	gambiae
4	glucose5%	NA	NA	9	r1ttj009infg	32.37239456	72.77065277	NA	264	E	gambiae
4	glucose5%	NA	NA	9	r1ttj009infg	31.7115593	72.62156677	NA	264	E	gambiae
4	glucose5%	NA	NA	9	r1ttj009infg	31.63743401	72.4724884	NA	264	E	gambiae
4	glucose5%	NA	NA	9	r1ttj009infg	32.18824768	71.27983093	NA	264	E	gambiae
4	glucose5%	NA	NA	10	r1ttj010infg	15.74663639	76.95037079	NA	264	E	gambiae
4	glucose5%	NA	NA	10	r1ttj010infg	28.48209953	72.9254303	NA	264	E	gambiae
4	glucose5%	NA	NA	10	r1ttj010infg	27.92069626	76.49768829	NA	264	E	gambiae
4	glucose5%	NA	NA	10	r1ttj010infg	18.23907661	76.3540802	NA	264	E	gambiae
4	glucose5%	NA	NA	10	r1ttj010infg	26.97351646	76.64677429	NA	264	E	gambiae
4	glucose5%	NA	NA	10	r1ttj010infg	30.48723793	72.62728119	NA	264	E	gambiae
4	glucose5%	NA	NA	10	r1ttj010infg	27.37981033	76.79585266	NA	264	E	gambiae
4	glucose5%	NA	NA	10	r1ttj010infg	16.10061646	76.19952393	NA	264	E	gambiae
4	glucose5%	NA	NA	10	r1ttj010infg	28.35371208	76.34860992	NA	264	E	gambiae
4	glucose5%	NA	NA	10	r1ttj010infg	31.26421356	76.64677429	NA	264	E	gambiae
4	glucose5%	NA	NA	11	r1ttj011infg	28.4275856	76.80130005	NA	264	E	gambiae
4	glucose5%	NA	NA	11	r1ttj011infg	22.39770508	76.80130005	NA	264	E	gambiae
4	glucose5%	NA	NA	11	r1ttj011infg	21.57718277	76.65222931	NA	264	E	gambiae
4	glucose5%	NA	NA	11	r1ttj011infg	30.65746117	76.65222931	NA	264	E	gambiae
4	glucose5%	NA	NA	11	r1ttj011infg	19.37083054	76.80130005	NA	264	E	gambiae
4	glucose5%	NA	NA	11	r1ttj011infg	30.28249359	72.62728119	NA	264	E	gambiae
4	glucose5%	NA	NA	11	r1ttj011infg	25.57980728	73.07449341	NA	264	E	gambiae
4	glucose5%	NA	NA	11	r1ttj011infg	29.95844078	72.47821045	NA	264	E	gambiae
4	glucose5%	NA	NA	11	r1ttj011infg	26.89741898	72.9254303	NA	264	E	gambiae
4	glucose5%	NA	NA	11	r1ttj011infg	30.85473824	72.47821045	NA	264	E	gambiae
4	glucose5%	NA	NA	12	r1ttj012infg	23.36163902	76.65222931	NA	264	E	gambiae
4	glucose5%	NA	NA	12	r1ttj012infg	23.52630615	76.80130005	NA	264	E	gambiae
4	glucose5%	NA	NA	9	r2ttj009infg	NA	76.35441589	NA	264	E	gambiae
4	glucose5%	NA	NA	9	r2ttj009infg	33.01018906	72.03161621	NA	264	E	gambiae
4	glucose5%	NA	NA	9	r2ttj009infg	31.09428787	76.35441589	NA	264	E	gambiae
4	glucose5%	NA	NA	9	r2ttj009infg	33.21717834	76.64765167	NA	264	E	gambiae
4	glucose5%	NA	NA	9	r2ttj009infg	32.90753937	74.41661072	NA	264	E	gambiae
4	glucose5%	NA	NA	9	r2ttj009infg	31.09214592	72.32487488	NA	264	E	gambiae
4	glucose5%	NA	NA	9	r2ttj009infg	33.92155838	72.77692413	NA	264	E	gambiae
4	glucose5%	NA	NA	9	r2ttj009infg	31.91597176	72.47393799	NA	264	E	gambiae
4	glucose5%	NA	NA	9	r2ttj009infg	33.95040131	72.32487488	NA	264	E	gambiae
4	glucose5%	NA	NA	9	r2ttj009infg	31.27677917	72.6230011	NA	264	E	gambiae
4	glucose5%	NA	NA	10	r2ttj010infg	31.88848686	76.503479	NA	264	E	gambiae
4	glucose5%	NA	NA	10	r2ttj010infg	35.23894882	73.37317657	NA	264	E	gambiae
4	glucose5%	NA	NA	10	r2ttj010infg	23.95127106	76.35441589	NA	264	E	gambiae
4	glucose5%	NA	NA	10	r2ttj010infg	32.61935806	72.18067932	NA	264	E	gambiae
4	glucose5%	NA	NA	10	r2ttj010infg	29.44964409	76.35441589	NA	264	E	gambiae
4	glucose5%	NA	NA	10	r2ttj010infg	31.77103424	72.47880554	NA	264	E	gambiae
4	glucose5%	NA	NA	10	r2ttj010infg	29.03466797	76.35441589	NA	264	E	gambiae
4	glucose5%	NA	NA	10	r2ttj010infg	32.13865662	76.35441589	NA	264	E	gambiae
4	glucose5%	NA	NA	10	r2ttj010infg	31.915308	76.35441589	NA	264	E	gambiae
4	glucose5%	NA	NA	10	r2ttj010infg	34.71856689	80.82628632	NA	264	E	gambiae
4	glucose5%	NA	NA	11	r2ttj011infg	29.6074028	72.92333221	NA	264	E	gambiae
4	glucose5%	NA	NA	11	r2ttj011infg	31.41479492	72.62525177	NA	264	E	gambiae
4	glucose5%	NA	NA	11	r2ttj011infg	36.04996872	85.29367828	NA	264	E	gambiae
4	glucose5%	NA	NA	11	r2ttj011infg	35.0602951	80.97151184	NA	264	E	gambiae
4	glucose5%	NA	NA	11	r2ttj011infg	34.89904022	70.24060059	NA	264	E	gambiae
4	glucose5%	NA	NA	11	r2ttj011infg	18.21476555	76.64933777	NA	264	E	gambiae
4	glucose5%	NA	NA	11	r2ttj011infg	26.3920784	76.50029755	NA	264	E	gambiae
4	glucose5%	NA	NA	11	r2ttj011infg	31.99391747	76.50029755	NA	264	E	gambiae
4	glucose5%	NA	NA	11	r2ttj011infg	31.72971153	72.77692413	NA	264	E	gambiae
4	glucose5%	NA	NA	11	r2ttj011infg	33.60012054	73.07237244	NA	264	E	gambiae
1	ricinine	0	NA	8	NA	NA	NA	14/06/2017	72	A	coluzzii
1	ricinine	6	NA	8	NA	NA	NA	14/06/2017	72	A	coluzzii
1	ricinine	0	NA	8	NA	NA	NA	14/06/2017	72	A	coluzzii
1	ricinine	14	NA	8	NA	NA	NA	14/06/2017	72	A	coluzzii
1	ricinine	0	NA	8	NA	NA	NA	14/06/2017	72	A	coluzzii
1	ricinine	0	NA	8	NA	NA	NA	14/06/2017	72	A	coluzzii
1	ricinine	5	NA	8	NA	NA	NA	14/06/2017	72	A	coluzzii
1	ricinine	9	NA	8	NA	NA	NA	14/06/2017	72	A	coluzzii
1	ricinine	23	NA	8	NA	NA	NA	14/06/2017	72	A	coluzzii
1	ricinine	12	NA	8	NA	NA	NA	14/06/2017	72	A	coluzzii
1	ricinine	31	NA	8	NA	NA	NA	14/06/2017	72	A	coluzzii
1	ricinine	2	NA	8	NA	NA	NA	14/06/2017	72	A	coluzzii
1	ricinine	9	NA	8	NA	NA	NA	14/06/2017	72	A	coluzzii
1	ricinine	0	NA	8	NA	NA	NA	14/06/2017	72	A	coluzzii
1	ricinine	3	NA	8	NA	NA	NA	14/06/2017	72	A	coluzzii
1	ricinine	8	NA	8	NA	NA	NA	14/06/2017	72	A	coluzzii
1	ricinine	7	NA	8	NA	NA	NA	14/06/2017	72	A	coluzzii
1	ricinine	6	NA	8	NA	NA	NA	14/06/2017	72	A	coluzzii
1	ricinine	0	NA	8	NA	NA	NA	14/06/2017	72	A	coluzzii
1	ricinine	10	NA	8	NA	NA	NA	14/06/2017	72	A	coluzzii
1	ricinine	37	NA	8	NA	NA	NA	14/06/2017	72	A	coluzzii
1	ricinine	19	NA	8	NA	NA	NA	14/06/2017	72	A	coluzzii
1	ricinine	8	NA	8	NA	NA	NA	14/06/2017	72	A	coluzzii
1	ricinine	12	NA	8	NA	NA	NA	14/06/2017	72	A	coluzzii
1	ricinine	10	NA	8	NA	NA	NA	14/06/2017	72	A	coluzzii
1	ricinine	13	NA	8	NA	NA	NA	14/06/2017	72	A	coluzzii
1	ricinine	0	NA	8	NA	NA	NA	14/06/2017	72	A	coluzzii
1	ricinine	31	NA	8	NA	NA	NA	14/06/2017	72	A	coluzzii
1	ricinine	15	NA	8	NA	NA	NA	14/06/2017	72	A	coluzzii
1	ricinine	0	NA	8	NA	NA	NA	14/06/2017	72	A	coluzzii
1	ricinine	10	NA	8	NA	NA	NA	14/06/2017	72	A	coluzzii
1	ricinine	4	NA	8	NA	NA	NA	14/06/2017	72	A	coluzzii
1	ricinine	5	NA	8	NA	NA	NA	14/06/2017	72	A	coluzzii
1	ricinine	0	NA	8	NA	NA	NA	14/06/2017	72	A	coluzzii
1	ricinine	15	NA	8	NA	NA	NA	14/06/2017	72	A	coluzzii
1	ricinine	15	NA	8	NA	NA	NA	14/06/2017	72	A	coluzzii
1	ricinine	17	NA	8	NA	NA	NA	14/06/2017	72	A	coluzzii
1	ricinine	10	NA	8	NA	NA	NA	14/06/2017	72	A	coluzzii
1	ricinine	3	NA	8	NA	NA	NA	14/06/2017	72	A	coluzzii
1	ricinine	0	NA	8	NA	NA	NA	14/06/2017	72	A	coluzzii
1	ricinine	34	NA	8	NA	NA	NA	14/06/2017	72	A	coluzzii
1	ricinine	8	NA	8	NA	NA	NA	14/06/2017	72	A	coluzzii
1	ricinine	3	NA	8	NA	NA	NA	14/06/2017	72	A	coluzzii
1	ricinine	3	NA	8	NA	NA	NA	14/06/2017	72	A	coluzzii
1	ricinine	3	NA	8	NA	NA	NA	14/06/2017	72	A	coluzzii
1	ricinine	40	NA	8	NA	NA	NA	14/06/2017	72	A	coluzzii
1	ricinine	3	NA	8	NA	NA	NA	14/06/2017	72	A	coluzzii
1	ricinine	4	NA	8	NA	NA	NA	14/06/2017	72	A	coluzzii
1	ricinine	16	NA	8	NA	NA	NA	14/06/2017	72	A	coluzzii
1	ricinine	22	NA	8	NA	NA	NA	14/06/2017	72	A	coluzzii
1	ricinine	14	NA	8	NA	NA	NA	14/06/2017	72	A	coluzzii
1	ricinine	3	NA	8	NA	NA	NA	14/06/2017	72	A	coluzzii
1	ricinine	6	NA	8	NA	NA	NA	14/06/2017	72	A	coluzzii
1	ricinine	9	NA	8	NA	NA	NA	14/06/2017	72	A	coluzzii
1	ricinine	10	NA	8	NA	NA	NA	14/06/2017	72	A	coluzzii
1	ricinine	3	NA	8	NA	NA	NA	14/06/2017	72	A	coluzzii
1	ricinine	5	NA	8	NA	NA	NA	14/06/2017	72	A	coluzzii
1	ricinine	8	NA	8	NA	NA	NA	14/06/2017	72	A	coluzzii
1	ricinine	13	NA	8	NA	NA	NA	14/06/2017	72	A	coluzzii
1	ricinine	1	NA	8	NA	NA	NA	14/06/2017	72	A	coluzzii
1	ricinine	5	8	10	RG14	NA	61.7496376	16/06/2017	72	A	coluzzii
1	ricinine	4	12	10	RG18	NA	81.4216156	16/06/2017	72	A	coluzzii
1	ricinine	0	0	12	RG20	NA	81.55801392	18/06/2017	72	A	coluzzii
1	ricinine	1	NA	15	RG17	NA	61.74066925	21/06/2017	72	A	coluzzii
1	ricinine	1	NA	15	RG27	NA	63.54008102	21/06/2017	72	A	coluzzii
1	ricinine	1	NA	15	RG36	NA	61.59688568	21/06/2017	72	A	coluzzii
1	ricinine	2	3	10	RG1	32.76987839	81.57452393	16/06/2017	72	A	coluzzii
1	ricinine	12	21	10	RG2	32.85311508	73.22756195	16/06/2017	72	A	coluzzii
1	ricinine	2	4	10	RG8	33.88988495	80.97489166	16/06/2017	72	A	coluzzii
1	ricinine	2	14	10	RG21	35.3690567	81.12393188	16/06/2017	72	A	coluzzii
1	ricinine	1	11	10	RG28	34.72282028	72.63554382	16/06/2017	72	A	coluzzii
1	ricinine	10	4	10	RG3	18.23946571	77.10322571	16/06/2017	72	A	coluzzii
1	ricinine	0	6	10	RG4	21.24928284	76.95802307	16/06/2017	72	A	coluzzii
1	ricinine	2	10	10	RG5	32.64051819	76.80897522	16/06/2017	72	A	coluzzii
1	ricinine	0	0	10	RG6	31.46626472	76.65284729	16/06/2017	72	A	coluzzii
1	ricinine	0	9	10	RG7	34.36738968	76.50382233	16/06/2017	72	A	coluzzii
1	ricinine	1	8	10	RG9	22.3012886	77.09980774	16/06/2017	72	A	coluzzii
1	ricinine	1	6	10	RG10	21.31257057	76.80751038	16/06/2017	72	A	coluzzii
1	ricinine	6	10	10	RG11	21.93709373	76.80751038	16/06/2017	72	A	coluzzii
1	ricinine	1	10	10	RG12	29.22185135	76.80613708	16/06/2017	72	A	coluzzii
1	ricinine	0	3	10	RG13	33.74861908	76.80613708	16/06/2017	72	A	coluzzii
1	ricinine	3	7	10	RG15	31.90781021	76.9541626	16/06/2017	72	A	coluzzii
1	ricinine	9	5	10	RG16	31.77664185	76.95802307	16/06/2017	72	A	coluzzii
1	ricinine	0	0	10	RG17	29.57481575	76.95802307	16/06/2017	72	A	coluzzii
1	ricinine	0	7	10	RG19	31.07486916	76.65284729	16/06/2017	72	A	coluzzii
1	ricinine	0	0	10	RG20	33.17937088	76.80172729	16/06/2017	72	A	coluzzii
1	ricinine	0	7	10	RG22	33.98817062	76.65849304	16/06/2017	72	A	coluzzii
1	ricinine	0	2	10	RG23	30.33983612	76.65849304	16/06/2017	72	A	coluzzii
1	ricinine	0	8	10	RG24	21.9350338	76.80613708	16/06/2017	72	A	coluzzii
1	ricinine	3	10	10	RG25	20.82043839	76.95514679	16/06/2017	72	A	coluzzii
1	ricinine	0	6	10	RG26	25.44146919	76.9541626	16/06/2017	72	A	coluzzii
1	ricinine	1	3	10	RG27	32.65441895	76.9541626	16/06/2017	72	A	coluzzii
1	ricinine	0	0	10	RG29	31.06772804	76.95802307	16/06/2017	72	A	coluzzii
1	ricinine	2	8	10	RG30	19.80494499	76.80186462	16/06/2017	72	A	coluzzii
1	ricinine	10	12	10	RG31	18.36062813	76.80186462	16/06/2017	72	A	coluzzii
1	ricinine	2	3	10	RG32	24.43914223	76.95075989	16/06/2017	72	A	coluzzii
1	ricinine	1	1	10	RG33	26.21028709	77.09980774	16/06/2017	72	A	coluzzii
1	ricinine	1	1	10	RG34	25.74645615	76.80751038	16/06/2017	72	A	coluzzii
1	ricinine	1	6	10	RG35	22.3305378	76.80751038	16/06/2017	72	A	coluzzii
1	ricinine	18	8	11	RG1	19.5294857	77.24414825	17/06/2017	72	A	coluzzii
1	ricinine	0	0	11	RG2	29.04759407	77.1001358	17/06/2017	72	A	coluzzii
1	ricinine	0	0	11	RG3	28.60884094	77.1001358	17/06/2017	72	A	coluzzii
1	ricinine	1	5	11	RG4	21.24225044	76.94297791	17/06/2017	72	A	coluzzii
1	ricinine	6	17	11	RG5	21.01527023	76.94297791	17/06/2017	72	A	coluzzii
1	ricinine	1	12	11	RG6	30.91054916	77.09204102	17/06/2017	72	A	coluzzii
1	ricinine	0	13	11	RG7	20.77909851	77.09204102	17/06/2017	72	A	coluzzii
1	ricinine	5	1	11	RG8	30.46569061	76.79743195	17/06/2017	72	A	coluzzii
1	ricinine	2	5	11	RG9	32.9128685	76.64835358	17/06/2017	72	A	coluzzii
1	ricinine	0	6	11	RG10	20.49672699	77.08245087	17/06/2017	72	A	coluzzii
1	ricinine	0	0	11	RG11	27.4004612	77.38082123	17/06/2017	72	A	coluzzii
1	ricinine	6	9	11	RG12	19.96232796	77.24414825	17/06/2017	72	A	coluzzii
1	ricinine	3	24	11	RG13	18.34456062	77.09506989	17/06/2017	72	A	coluzzii
1	ricinine	1	2	11	RG14	25.25113869	77.1001358	17/06/2017	72	A	coluzzii
1	ricinine	0	0	11	RG15	29.80090904	77.1001358	17/06/2017	72	A	coluzzii
1	ricinine	6	4	11	RG16	24.28344536	76.79395294	17/06/2017	72	A	coluzzii
1	ricinine	4	1	11	RG17	22.68821907	76.79395294	17/06/2017	72	A	coluzzii
1	ricinine	0	6	11	RG18	19.90205956	77.09204102	17/06/2017	72	A	coluzzii
1	ricinine	0	0	11	RG19	33.77151108	77.09204102	17/06/2017	72	A	coluzzii
1	ricinine	2	1	11	RG20	24.31411171	76.79743195	17/06/2017	72	A	coluzzii
1	ricinine	1	13	11	RG21	19.68354607	76.79743195	17/06/2017	72	A	coluzzii
1	ricinine	28	1	11	RG22	28.09745026	76.78408051	17/06/2017	72	A	coluzzii
1	ricinine	7	3	11	RG23	30.82979965	76.93326569	17/06/2017	72	A	coluzzii
1	ricinine	12	4	11	RG24	27.22752571	77.09506989	17/06/2017	72	A	coluzzii
1	ricinine	0	0	11	RG25	22.88312149	76.79691315	17/06/2017	72	A	coluzzii
1	ricinine	0	8	12	RG1	20.29919434	77.1001358	18/06/2017	72	A	coluzzii
1	ricinine	0	3	12	RG2	22.92933464	76.79395294	18/06/2017	72	A	coluzzii
1	ricinine	2	8	12	RG3	21.71615791	76.79395294	18/06/2017	72	A	coluzzii
1	ricinine	0	0	12	RG4	30.99399185	77.09204102	18/06/2017	72	A	coluzzii
1	ricinine	0	21	12	RG5	18.20584679	77.09204102	18/06/2017	72	A	coluzzii
1	ricinine	0	4	12	RG6	23.40280342	76.64835358	18/06/2017	72	A	coluzzii
1	ricinine	2	23	12	RG7	18.71393967	76.79743195	18/06/2017	72	A	coluzzii
1	ricinine	5	8	12	RG8	18.94227028	76.93326569	18/06/2017	72	A	coluzzii
1	ricinine	2	4	12	RG9	22.31765175	77.08245087	18/06/2017	72	A	coluzzii
1	ricinine	9	9	12	RG10	20.70002556	77.09506989	18/06/2017	72	A	coluzzii
1	ricinine	0	2	12	RG11	20.85100365	77.09506989	18/06/2017	72	A	coluzzii
1	ricinine	0	2	12	RG12	23.47367287	77.1001358	18/06/2017	72	A	coluzzii
1	ricinine	1	21	12	RG13	18.48380661	77.1001358	18/06/2017	72	A	coluzzii
1	ricinine	2	8	12	RG14	20.01608849	76.79395294	18/06/2017	72	A	coluzzii
1	ricinine	3	0	12	RG15	32.26913071	76.79395294	18/06/2017	72	A	coluzzii
1	ricinine	3	5	12	RG16	18.97756577	77.09204102	18/06/2017	72	A	coluzzii
1	ricinine	0	20	12	RG17	20.80164337	77.09204102	18/06/2017	72	A	coluzzii
1	ricinine	1	8	12	RG18	18.41533661	76.94650269	18/06/2017	72	A	coluzzii
1	ricinine	7	2	12	RG19	22.16133499	76.79743195	18/06/2017	72	A	coluzzii
1	ricinine	2	11	12	RG21	21.64264297	77.08245087	18/06/2017	72	A	coluzzii
1	ricinine	0	0	12	RG22	22.3059845	77.24414825	18/06/2017	72	A	coluzzii
1	ricinine	0	8	12	RG23	19.07848358	77.24414825	18/06/2017	72	A	coluzzii
1	ricinine	2	29	12	RG24	18.28420067	76.95107269	18/06/2017	72	A	coluzzii
1	ricinine	1	4	12	RG25	22.65527153	77.24919891	18/06/2017	72	A	coluzzii
1	ricinine	1	NA	15	RG1	24.50749397	76.94297791	21/06/2017	72	A	coluzzii
1	ricinine	1	NA	15	RG2	23.92592621	76.94297791	21/06/2017	72	A	coluzzii
1	ricinine	1	NA	15	RG3	20.69551659	77.24111938	21/06/2017	72	A	coluzzii
1	ricinine	1	NA	15	RG4	25.64846611	77.09204102	21/06/2017	72	A	coluzzii
1	ricinine	1	NA	15	RG5	27.35660744	76.94650269	21/06/2017	72	A	coluzzii
1	ricinine	1	NA	15	RG6	24.46161461	76.94650269	21/06/2017	72	A	coluzzii
1	ricinine	1	NA	15	RG7	24.5117569	77.08245087	21/06/2017	72	A	coluzzii
1	ricinine	1	NA	15	RG8	30.94602966	77.08245087	21/06/2017	72	A	coluzzii
1	ricinine	1	NA	15	RG9	22.33740616	77.24414825	21/06/2017	72	A	coluzzii
1	ricinine	1	NA	15	RG10	27.85176849	77.24919891	21/06/2017	72	A	coluzzii
1	ricinine	1	NA	15	RG11	26.83395576	77.24919891	21/06/2017	72	A	coluzzii
1	ricinine	1	NA	15	RG12	25.3013134	76.94297791	21/06/2017	72	A	coluzzii
1	ricinine	1	NA	15	RG13	28.27211189	76.94297791	21/06/2017	72	A	coluzzii
1	ricinine	1	NA	15	RG14	25.6158905	77.24111938	21/06/2017	72	A	coluzzii
1	ricinine	1	NA	15	RG15	28.72546196	77.09204102	21/06/2017	72	A	coluzzii
1	ricinine	1	NA	15	RG16	24.93976021	77.09558105	21/06/2017	72	A	coluzzii
1	ricinine	1	NA	15	RG18	23.82339668	77.23163605	21/06/2017	72	A	coluzzii
1	ricinine	1	NA	15	RG19	23.99646378	77.54527283	21/06/2017	72	A	coluzzii
1	ricinine	1	NA	15	RG20	28.373106	76.94902039	21/06/2017	72	A	coluzzii
1	ricinine	1	NA	15	RG21	25.18108177	77.10021973	21/06/2017	72	A	coluzzii
1	ricinine	1	NA	15	RG22	25.49565887	76.95115662	21/06/2017	72	A	coluzzii
1	ricinine	1	NA	15	RG23	25.71422195	76.80154419	21/06/2017	72	A	coluzzii
1	ricinine	1	NA	15	RG24	26.98908997	76.80154419	21/06/2017	72	A	coluzzii
1	ricinine	1	NA	15	RG25	30.62847137	76.94927979	21/06/2017	72	A	coluzzii
1	ricinine	1	NA	15	RG26	26.79120064	77.09836578	21/06/2017	72	A	coluzzii
1	ricinine	1	NA	15	RG28	24.20918465	76.80543518	21/06/2017	72	A	coluzzii
1	ricinine	1	NA	15	RG29	23.6378746	77.06933594	21/06/2017	72	A	coluzzii
1	ricinine	1	NA	15	RG30	26.4029274	77.51729584	21/06/2017	72	A	coluzzii
1	ricinine	1	NA	15	RG31	22.8694458	76.94902039	21/06/2017	72	A	coluzzii
1	ricinine	1	NA	15	RG32	24.56831741	76.94902039	21/06/2017	72	A	coluzzii
1	ricinine	1	NA	15	RG33	26.9490757	76.95115662	21/06/2017	72	A	coluzzii
1	ricinine	1	NA	15	RG34	24.83638573	76.95115662	21/06/2017	72	A	coluzzii
1	ricinine	1	NA	15	RG35	23.9864006	76.65248108	21/06/2017	72	A	coluzzii
1	ricinine	1	NA	15	RG37	28.44098854	78.73826599	21/06/2017	72	A	coluzzii
1	ricinine	1	NA	15	RG38	25.3203373	77.09836578	21/06/2017	72	A	coluzzii
1	ricinine	1	NA	15	RG39	24.94628716	79.04116821	21/06/2017	72	A	coluzzii
4	ricinine	1	NA	7	26	NA	NA	NA	672	D	gambiae
4	ricinine	103	NA	7	27	NA	NA	NA	672	D	gambiae
4	ricinine	34	NA	7	28	NA	NA	NA	672	D	gambiae
4	ricinine	0	NA	7	29	NA	NA	NA	672	D	gambiae
4	ricinine	180	NA	7	30	NA	NA	NA	672	D	gambiae
4	ricinine	160	NA	7	31	NA	NA	NA	672	D	gambiae
4	ricinine	10	NA	7	32	NA	NA	NA	672	D	gambiae
4	ricinine	0	NA	7	33	NA	NA	NA	672	D	gambiae
4	ricinine	77	NA	7	34	NA	NA	NA	672	D	gambiae
4	ricinine	220	NA	7	35	NA	NA	NA	672	D	gambiae
4	ricinine	155	NA	7	36	NA	NA	NA	672	D	gambiae
4	ricinine	104	NA	7	37	NA	NA	NA	672	D	gambiae
4	ricinine	20	NA	7	38	NA	NA	NA	672	D	gambiae
4	ricinine	5	NA	7	39	NA	NA	NA	672	D	gambiae
4	ricinine	225	NA	7	40	NA	NA	NA	672	D	gambiae
4	ricinine	0	NA	7	41	NA	NA	NA	672	D	gambiae
4	ricinine	0	NA	7	42	NA	NA	NA	672	D	gambiae
4	ricinine	8	NA	7	43	NA	NA	NA	672	D	gambiae
4	ricinine	122	NA	7	44	NA	NA	NA	672	D	gambiae
4	ricinine	159	NA	7	45	NA	NA	NA	672	D	gambiae
4	ricinine	56	NA	7	46	NA	NA	NA	672	D	gambiae
4	ricinine	0	NA	7	47	NA	NA	NA	672	D	gambiae
4	ricinine	41	NA	7	48	NA	NA	NA	672	D	gambiae
4	ricinine	135	NA	7	49	NA	NA	NA	672	D	gambiae
4	ricinine	9	NA	7	50	NA	NA	NA	672	D	gambiae
4	ricinine	30	NA	7	51	NA	NA	NA	672	D	gambiae
4	ricinine	0	NA	7	52	NA	NA	NA	672	D	gambiae
4	ricinine	61	NA	7	82	NA	NA	NA	264	E	gambiae
4	ricinine	15	NA	7	83	NA	NA	NA	264	E	gambiae
4	ricinine	50	NA	7	84	NA	NA	NA	264	E	gambiae
4	ricinine	2	NA	7	85	NA	NA	NA	264	E	gambiae
4	ricinine	6	NA	7	86	NA	NA	NA	264	E	gambiae
4	ricinine	0	NA	7	87	NA	NA	NA	264	E	gambiae
4	ricinine	80	NA	7	88	NA	NA	NA	264	E	gambiae
4	ricinine	0	NA	7	89	NA	NA	NA	264	E	gambiae
4	ricinine	109	NA	7	90	NA	NA	NA	264	E	gambiae
4	ricinine	98	NA	7	91	NA	NA	NA	264	E	gambiae
4	ricinine	16	NA	7	92	NA	NA	NA	264	E	gambiae
4	ricinine	50	NA	7	93	NA	NA	NA	264	E	gambiae
4	ricinine	0	NA	7	94	NA	NA	NA	264	E	gambiae
4	ricinine	16	NA	7	95	NA	NA	NA	264	E	gambiae
4	ricinine	58	NA	7	96	NA	NA	NA	264	E	gambiae
4	ricinine	37	NA	7	97	NA	NA	NA	264	E	gambiae
4	ricinine	7	NA	7	98	NA	NA	NA	264	E	gambiae
4	ricinine	25	NA	7	99	NA	NA	NA	264	E	gambiae
4	ricinine	62	NA	7	100	NA	NA	NA	264	E	gambiae
4	ricinine	41	NA	7	101	NA	NA	NA	264	E	gambiae
4	ricinine	18	NA	7	102	NA	NA	NA	264	E	gambiae
4	ricinine	33	NA	7	103	NA	NA	NA	264	E	gambiae
4	ricinine	25	NA	7	104	NA	NA	NA	264	E	gambiae
4	ricinine	86	NA	7	105	NA	NA	NA	264	E	gambiae
4	ricinine	35	NA	7	106	NA	NA	NA	264	E	gambiae
4	ricinine	20	NA	7	107	NA	NA	NA	264	E	gambiae
4	ricinine	62	NA	7	108	NA	NA	NA	264	E	gambiae
4	ricinine	17	NA	7	109	NA	NA	NA	264	E	gambiae
4	ricinine	1	NA	7	110	NA	NA	NA	264	E	gambiae
4	ricinine	15	NA	7	111	NA	NA	NA	264	E	gambiae
4	ricinine	NA	NA	9	r1ttj09infrg	26.23259544	76.3500824	NA	264	E	gambiae
4	ricinine	NA	NA	9	r1ttj09infrg	29.87677574	72.47434998	NA	264	E	gambiae
4	ricinine	NA	NA	9	r1ttj09infrg	30.23083496	72.32528687	NA	264	E	gambiae
4	ricinine	NA	NA	9	r1ttj09infrg	28.52288055	72.02715302	NA	264	E	gambiae
4	ricinine	NA	NA	9	r1ttj09infrg	30.55605125	71.8780899	NA	264	E	gambiae
4	ricinine	NA	NA	9	r1ttj09infrg	32.14852142	72.47434998	NA	264	E	gambiae
4	ricinine	NA	NA	9	r1ttj09infrg	30.78344536	72.17622375	NA	264	E	gambiae
4	ricinine	NA	NA	9	r1ttj09infrg	30.20315742	72.02715302	NA	264	E	gambiae
4	ricinine	NA	NA	9	r1ttj09infrg	30.7796669	72.47434998	NA	264	E	gambiae
4	ricinine	NA	NA	9	r1ttj09infrg	30.13878822	76.3500824	NA	264	E	gambiae
4	ricinine	NA	NA	10	r1ttj10infrg	19.93524551	76.79671478	NA	264	E	gambiae
4	ricinine	NA	NA	10	r1ttj10infrg	29.60872841	76.64765167	NA	264	E	gambiae
4	ricinine	NA	NA	10	r1ttj10infrg	21.6227932	76.3500824	NA	264	E	gambiae
4	ricinine	NA	NA	10	r1ttj10infrg	19.30817986	76.64765167	NA	264	E	gambiae
4	ricinine	NA	NA	10	r1ttj10infrg	18.86619759	76.3500824	NA	264	E	gambiae
4	ricinine	NA	NA	10	r1ttj10infrg	23.57300186	76.64765167	NA	264	E	gambiae
4	ricinine	NA	NA	10	r1ttj10infrg	21.35167694	76.3500824	NA	264	E	gambiae
4	ricinine	NA	NA	10	r1ttj10infrg	22.88229561	76.3500824	NA	264	E	gambiae
4	ricinine	NA	NA	10	r1ttj10infrg	25.33002281	76.49915314	NA	264	E	gambiae
4	ricinine	NA	NA	10	r1ttj10infrg	20.07805252	76.3500824	NA	264	E	gambiae
4	ricinine	NA	NA	11	r1ttj11infrg	28.9587822	76.79671478	NA	264	E	gambiae
4	ricinine	NA	NA	11	r1ttj11infrg	30.11981964	76.64765167	NA	264	E	gambiae
4	ricinine	NA	NA	11	r1ttj11infrg	20.1091938	76.64765167	NA	264	E	gambiae
4	ricinine	NA	NA	11	r1ttj11infrg	19.94944191	76.64765167	NA	264	E	gambiae
4	ricinine	NA	NA	11	r1ttj11infrg	19.71140671	76.64765167	NA	264	E	gambiae
4	ricinine	NA	NA	11	r1ttj11infrg	21.25017357	76.64765167	NA	264	E	gambiae
4	ricinine	NA	NA	11	r1ttj11infrg	16.44474411	76.64765167	NA	264	E	gambiae
4	ricinine	NA	NA	9	r2ttj09infrg	31.29323959	76.64933777	NA	264	E	gambiae
4	ricinine	NA	NA	9	r2ttj09infrg	30.53102875	72.32717133	NA	264	E	gambiae
4	ricinine	NA	NA	9	r2ttj09infrg	19.95349121	76.50029755	NA	264	E	gambiae
4	ricinine	NA	NA	9	r2ttj09infrg	23.79968262	76.64933777	NA	264	E	gambiae
4	ricinine	NA	NA	9	r2ttj09infrg	32.634655	76.64933777	NA	264	E	gambiae
4	ricinine	NA	NA	9	r2ttj09infrg	31.37512207	77.68534851	NA	264	E	gambiae
4	ricinine	NA	NA	9	r2ttj09infrg	35.70874405	81.86045837	NA	264	E	gambiae
4	ricinine	NA	NA	9	r2ttj09infrg	39.99570084	81.56223297	NA	264	E	gambiae
4	ricinine	NA	NA	9	r2ttj09infrg	28.17840767	77.38713074	NA	264	E	gambiae
4	ricinine	NA	NA	9	r2ttj09infrg	32.44947815	77.38713074	NA	264	E	gambiae
4	ricinine	NA	NA	10	r2ttj10infrg	27.05426216	77.53623962	NA	264	E	gambiae
4	ricinine	NA	NA	10	r2ttj10infrg	24.2121048	77.38713074	NA	264	E	gambiae
4	ricinine	NA	NA	10	r2ttj10infrg	33.30643082	77.38713074	NA	264	E	gambiae
4	ricinine	NA	NA	10	r2ttj10infrg	30.84165573	77.38713074	NA	264	E	gambiae
4	ricinine	NA	NA	10	r2ttj10infrg	32.04058838	77.38713074	NA	264	E	gambiae
4	ricinine	NA	NA	10	r2ttj10infrg	25.88800049	77.53623962	NA	264	E	gambiae
4	ricinine	NA	NA	10	r2ttj10infrg	34.56909943	73.2120285	NA	264	E	gambiae
4	ricinine	NA	NA	10	r2ttj10infrg	36.61405563	70.37892914	NA	264	E	gambiae
4	ricinine	NA	NA	10	r2ttj10infrg	35.86698532	77.53623962	NA	264	E	gambiae
3	ricinine	20	NA	7	NA	NA	NA	NA	144	C	gambiae
3	ricinine	6	NA	7	NA	NA	NA	NA	144	C	gambiae
3	ricinine	8	NA	7	NA	NA	NA	NA	144	C	gambiae
3	ricinine	4	NA	7	NA	NA	NA	NA	144	C	gambiae
3	ricinine	2	NA	7	NA	NA	NA	NA	144	C	gambiae
3	ricinine	8	NA	7	NA	NA	NA	NA	144	C	gambiae
3	ricinine	6	NA	7	NA	NA	NA	NA	144	C	gambiae
3	ricinine	0	NA	7	NA	NA	NA	NA	144	C	gambiae
3	ricinine	48	NA	7	NA	NA	NA	NA	144	C	gambiae
3	ricinine	3	NA	7	NA	NA	NA	NA	144	C	gambiae
3	ricinine	9	NA	7	NA	NA	NA	NA	144	C	gambiae
3	ricinine	2	NA	7	NA	NA	NA	NA	144	C	gambiae
3	ricinine	9	NA	7	NA	NA	NA	NA	144	C	gambiae
3	ricinine	0	NA	7	NA	NA	NA	NA	144	C	gambiae
3	ricinine	0	NA	7	NA	NA	NA	NA	144	C	gambiae
3	ricinine	0	NA	7	NA	NA	NA	NA	144	C	gambiae
3	ricinine	35	NA	7	NA	NA	NA	NA	144	C	gambiae
3	ricinine	51	NA	7	NA	NA	NA	NA	144	C	gambiae
3	ricinine	3	NA	7	NA	NA	NA	NA	144	C	gambiae
3	ricinine	29	NA	7	NA	NA	NA	NA	144	C	gambiae
3	ricinine	0	NA	7	NA	NA	NA	NA	144	C	gambiae
3	ricinine	19	NA	7	NA	NA	NA	NA	144	C	gambiae
3	ricinine	20	NA	7	NA	NA	NA	NA	144	C	gambiae
3	ricinine	3	NA	7	NA	NA	NA	NA	144	C	gambiae
3	ricinine	7	NA	7	NA	NA	NA	NA	144	C	gambiae
3	ricinine	0	NA	7	NA	NA	NA	NA	144	C	gambiae
3	ricinine	0	NA	7	NA	NA	NA	NA	144	C	gambiae
3	ricinine	0	NA	7	NA	NA	NA	NA	144	C	gambiae
3	ricinine	0	NA	7	NA	NA	NA	NA	144	C	gambiae
3	ricinine	3	NA	7	NA	NA	NA	NA	144	C	gambiae
3	ricinine	6	NA	7	NA	NA	NA	NA	144	C	gambiae
3	ricinine	11	NA	7	NA	NA	NA	NA	144	C	gambiae
3	ricinine	0	NA	7	NA	NA	NA	NA	144	C	gambiae
3	ricinine	20	NA	7	NA	NA	NA	NA	144	C	gambiae
3	ricinine	0	NA	7	NA	NA	NA	NA	144	C	gambiae
3	ricinine	41	NA	7	NA	NA	NA	NA	144	C	gambiae
3	ricinine	0	NA	7	NA	NA	NA	NA	144	C	gambiae
3	ricinine	28	NA	7	NA	NA	NA	NA	144	C	gambiae
3	ricinine	0	NA	7	NA	NA	NA	NA	144	C	gambiae
3	ricinine	84	NA	7	NA	NA	NA	NA	144	C	gambiae
3	ricinine	8	NA	7	NA	NA	NA	NA	144	C	gambiae
3	ricinine	0	NA	7	NA	NA	NA	NA	144	C	gambiae
3	ricinine	12	NA	7	NA	NA	NA	NA	144	C	gambiae
