# Supplementary material for: Contrasting effects of the alkaloid ricinine on the capacity of Anopheles gambiae and Anopheles coluzzii to transmit Plasmodium falciparum
Source: Parasit Vectors. 2021 Sep 15;14:479. doi: 10.1186/s13071-021-04992-z (PMC8444468; doi:10.1186/s13071-021-04992-z)
Supplement: Supplementary file 3 — Additional file 3. Data for experiment 3 used for Fig.3 and statistical analyses. [file 13071_2021_4992_MOESM3_ESM.txt]

experiment	id	treatment	exposition	death	cage	ct	tm	gam	porteur	porteur1	species
4	r1j002ginfa	glucose5%	exposed	2	a	30.6238822937011	77.3877944946289	672	D	C	gambiae
4	r1j010ginfa	glucose5%	exposed	10	a	25.208345413208	76.6412200927734	672	D	C	gambiae
4	r1j010ginfa	glucose5%	exposed	10	a	25.6449317932128	76.4921035766601	672	D	C	gambiae
4	r1j010ginfa	glucose5%	exposed	10	a	22.5293006896972	76.7903289794921	672	D	C	gambiae
4	r1j011ginfa	glucose5%	exposed	11	a	30.4763927459716	76.7907409667968	672	D	C	gambiae
4	r1j012ginfa	glucose5%	exposed	12	a	20.2037487030029	76.7910842895507	672	D	C	gambiae
4	r1j12ginfa	glucose5%	exposed	12	a	17.4459362030029	76.7910842895507	672	D	C	gambiae
4	r1j015ginfa	glucose5%	exposed	15	a	16.7893047332763	76.9401779174804	672	D	C	gambiae
4	r1j015ginfa	glucose5%	exposed	15	a	17.7865829467773	76.7910842895507	672	D	C	gambiae
4	r1j015ginfa	glucose5%	exposed	15	a	18.0087280273437	76.7910842895507	672	D	C	gambiae
4	r1j021ginfa	glucose5%	exposed	21	a	22.8906269073486	77.2440795898437	672	D	C	gambiae
4	r1j024ginfa	glucose5%	exposed	24	a	32.043399810791	77.2440795898437	672	D	C	gambiae
4	r1j024ginfa	glucose5%	exposed	24	a	32.8171844482421	73.667366027832	672	D	C	gambiae
4	r1j025ginfa	glucose5%	exposed	25	a	23.587718963623	77.3931045532226	672	D	C	gambiae
4	r1j026ginfa	glucose5%	exposed	26	a	32.8257026672363	77.3939208984375	672	D	C	gambiae
4	r1j27ginfa	glucose5%	exposed	27	a	35.452033996582	73.3694839477539	672	D	C	gambiae
4	r1j028ginfa	glucose5%	exposed	28	a	31.2889308929443	73.5185394287109	672	D	C	gambiae
4	r1j001ginfb	glucose5%	exposed	1	b	24.7012519836425	77.5362396240234	672	D	C	gambiae
4	r1j011ginfb	glucose5%	exposed	11	b	16.5686893463134	77.0889739990234	672	D	C	gambiae
4	r1j011ginfb	glucose5%	exposed	11	b	21.8526535034179	77.0889739990234	672	D	C	gambiae
4	r1j011ginfb	glucose5%	exposed	11	b	20.9855327606201	76.9398574829101	672	D	C	gambiae
4	r1j012ginfb	glucose5%	exposed	12	b	24.6639976501464	76.9401779174804	672	D	C	gambiae
4	r1j012ginfb	glucose5%	exposed	12	b	25.9965591430664	76.7910842895507	672	D	C	gambiae
4	r1j012ginfb	glucose5%	exposed	12	b	17.3371391296386	76.9401779174804	672	D	C	gambiae
4	r1j015ginfb	glucose5%	exposed	15	b	24.3840827941894	77.3931045532226	672	D	C	gambiae
4	r1j016ginfb	glucose5%	exposed	16	b	23.5414600372314	77.2440795898437	672	D	C	gambiae
4	r1j016ginfb	glucose5%	exposed	16	b	19.7856369018554	77.3931045532226	672	D	C	gambiae
4	r1j016ginfb	glucose5%	exposed	16	b	21.9540309906005	77.3931045532226	672	D	C	gambiae
4	r1j017ginfb	glucose5%	exposed	17	b	19.5095462799072	77.3931045532226	672	D	C	gambiae
4	r1j017ginfb	glucose5%	exposed	17	b	24.0692863464355	77.2440795898437	672	D	C	gambiae
4	r1j017ginfb	glucose5%	exposed	17	b	24.4938163757324	77.542137145996	672	D	C	gambiae
4	r1j025ginfb	glucose5%	exposed	25	b	21.88330078125	77.3931045532226	672	D	C	gambiae
4	r1j029ginfb	glucose5%	exposed	29	b	29.6835098266601	73.3694839477539	672	D	C	gambiae
4	r1j029ginfb	glucose5%	exposed	29	b	27.454381942749	77.3939208984375	672	D	C	gambiae
4	r1j05rginfa	ricinine	exposed	5	a	25.8375148773193	77.0895843505859	672	D	C	gambiae
4	r1j05rginfa	ricinine	exposed	5	a	33.0158805847167	77.2386932373046	672	D	C	gambiae
4	r1j10rginfa	ricinine	exposed	10	a	35.878173828125	72.0188903808593	672	D	C	gambiae
4	r1j10rginfa	ricinine	exposed	10	a	28.6901683807373	76.7907409667968	672	D	C	gambiae
4	r1j10rginfa	ricinine	exposed	10	a	21.8332214355468	77.0889739990234	672	D	C	gambiae
4	r1j11rginfa	ricinine	exposed	11	a	33.6016159057617	72.4678649902343	672	D	C	gambiae
4	r1j11rginfa	ricinine	exposed	11	a	21.5696907043457	76.4944152832031	672	D	C	gambiae
4	r1j11rginfa	ricinine	exposed	11	a	23.277530670166	76.7926788330078	672	D	C	gambiae
4	r1j11rginfa	ricinine	exposed	11	a	34.4392280578613	72.4678649902343	672	D	C	gambiae
4	r1j11rginfa	ricinine	exposed	11	a	20.6822433471679	76.6435470581054	672	D	C	gambiae
4	r1j11rginfa	ricinine	exposed	11	a	24.1217193603515	76.4944152832031	672	D	C	gambiae
4	r1j11rginfa	ricinine	exposed	11	a	32.9960632324218	76.4944152832031	672	D	C	gambiae
4	r1j11rginfa	ricinine	exposed	11	a	35.540714263916	72.9152603149414	672	D	C	gambiae
4	r1j13rginfa	ricinine	exposed	13	a	17.7241973876953	77.0892715454101	672	D	C	gambiae
4	r1j13rginfa	ricinine	exposed	13	a	19.5591716766357	76.7910842895507	672	D	C	gambiae
4	r1j13rginfa	ricinine	exposed	13	a	18.7239398956298	76.9401779174804	672	D	C	gambiae
4	r1j21rginfa	ricinine	exposed	21	a	21.5759563446044	77.2440795898437	672	D	C	gambiae
4	r1j01rginfb	ricinine	exposed	1	b	27.9486198425292	77.5368957519531	672	D	C	gambiae
4	r1j01rginfb	ricinine	exposed	1	b	36.1070137023925	70.3798904418945	672	D	C	gambiae
4	r1j01rginfb	ricinine	exposed	1	b	34.3326606750488	73.5110778808593	672	D	C	gambiae
4	r1j03rginfb	ricinine	exposed	3	b	31.1043815612792	77.2386932373046	672	D	C	gambiae
4	r1j04rginfb	ricinine	exposed	4	b	34.4302253723144	73.0637664794921	672	D	C	gambiae
4	r1j10rginfb	ricinine	exposed	10	b	33.1675949096679	72.1680145263671	672	D	C	gambiae
4	r1j11rginfb	ricinine	exposed	11	b	25.4816246032714	76.6435470581054	672	D	C	gambiae
4	r1j11rginfb	ricinine	exposed	11	b	24.9120349884033	76.4944152832031	672	D	C	gambiae
4	r1j11rginfb	ricinine	exposed	11	b	21.7825756072998	76.4944152832031	672	D	C	gambiae
4	r1j11rginfb	ricinine	exposed	11	b	21.7938385009765	76.7926788330078	672	D	C	gambiae
4	r1j11rginfb	ricinine	exposed	11	b	22.3924808502197	76.9418106079101	672	D	C	gambiae
4	r1j11rginfb	ricinine	exposed	11	b	19.711856842041	76.6435470581054	672	D	C	gambiae
4	r1j11rginfb	ricinine	exposed	11	b	19.855785369873	76.7926788330078	672	D	C	gambiae
4	r1j13rginfb	ricinine	exposed	13	b	14.9954290390014	77.2383651733398	672	D	C	gambiae
4	r1j13rginfb	ricinine	exposed	13	b	18.7675685882568	77.0892715454101	672	D	C	gambiae
4	r1j16rginfb	ricinine	exposed	16	b	21.9840450286865	77.8401947021484	672	D	C	gambiae
4	r1j17rginfb	ricinine	exposed	17	b	33.2506141662597	74.1144561767578	672	D	C	gambiae
4	r1j19rginfb	ricinine	exposed	19	b	19.8647308349609	77.3931045532226	672	D	C	gambiae
4	r1j26rginfb	ricinine	exposed	26	b	30.2588176727294	77.2448654174804	672	D	C	gambiae
4	r1j27rginfb	ricinine	exposed	27	b	27.8456420898437	77.0958099365234	672	D	C	gambiae
4	r2j004ginfa	glucose5%	exposed	4	a	33.7980918884277	76.7837448120117	264	E	D	gambiae
4	r2j006ginfa	glucose5%	exposed	6	a	33.8513755798339	73.0552902221679	264	E	D	gambiae
4	r2j009ginfa	glucose5%	exposed	9	a	32.3929367065429	73.3404998779296	264	E	D	gambiae
4	r2j011ginfa	glucose5%	exposed	11	a	33.108097076416	77.0721282958984	264	E	D	gambiae
4	r2j013ginfa	glucose5%	exposed	13	a	23.7143115997314	77.0721282958984	264	E	D	gambiae
4	r2j014ginfa	glucose5%	exposed	14	a	33.5829582214355	73.0423202514648	264	E	D	gambiae
4	r2j018ginfa	glucose5%	exposed	18	a	26.0099906921386	76.9228210449218	264	E	D	gambiae
4	r2j020ginfa	glucose5%	exposed	20	a	24.4030666351318	76.7735748291015	264	E	D	gambiae
4	r2j021ginfa	glucose5%	exposed	21	a	23.9927310943603	77.0726928710937	264	E	D	gambiae
4	r2j021ginfa	glucose5%	exposed	21	a	31.0913543701171	76.7735748291015	264	E	D	gambiae
4	r2j022ginfa	glucose5%	exposed	22	a	35.2520141601562	72.7449645996093	264	E	D	gambiae
4	r2j023ginfa	glucose5%	exposed	23	a	32.0267639160156	72.8942031860351	264	E	D	gambiae
4	r2j023ginfa	glucose5%	exposed	23	a	29.4055862426757	76.9234619140625	264	E	D	gambiae
4	r2j024ginfa	glucose5%	exposed	24	a	28.359260559082	76.9234619140625	264	E	D	gambiae
4	r2j024ginfa	glucose5%	exposed	24	a	32.8953666687011	77.1083068847656	264	E	D	gambiae
4	r2j025ginfa	glucose5%	exposed	25	a	31.0600318908691	77.1083068847656	264	E	D	gambiae
4	r2j025ginfa	glucose5%	exposed	25	a	33.4226341247558	73.085350036621	264	E	D	gambiae
4	r2j025ginfa	glucose5%	exposed	25	a	29.2873573303222	77.1083068847656	264	E	D	gambiae
4	r2j026ginfa	glucose5%	exposed	26	a	24.7516403198242	76.6613082885742	264	E	D	gambiae
4	r2j012ginfb	glucose5%	exposed	12	b	24.7614078521728	77.0721282958984	264	E	D	gambiae
4	r2j012ginfb	glucose5%	exposed	12	b	24.8068828582763	77.0721282958984	264	E	D	gambiae
4	r2j013ginfb	glucose5%	exposed	13	b	34.3241729736328	73.3404998779296	264	E	D	gambiae
4	r2j018ginfb	glucose5%	exposed	18	b	33.9248924255371	76.9228210449218	264	E	D	gambiae
4	r2j018ginfb	glucose5%	exposed	18	b	25.6607322692871	76.9228210449218	264	E	D	gambiae
4	r2j021ginfb	glucose5%	exposed	21	b	23.768756866455	76.9234619140625	264	E	D	gambiae
4	r2j022ginfb	glucose5%	exposed	22	b	30.3181838989257	73.0434341430664	264	E	D	gambiae
4	r2j025ginfb	glucose5%	exposed	25	b	33.6017951965332	72.9363555908203	264	E	D	gambiae
4	r2j025ginfb	glucose5%	exposed	25	b	29.2491188049316	76.9593048095703	264	E	D	gambiae
4	r2j025ginfb	glucose5%	exposed	25	b	31.4926090240478	73.085350036621	264	E	D	gambiae
4	r2j025ginfb	glucose5%	exposed	25	b	31.8923625946044	76.9593048095703	264	E	D	gambiae
4	r2j025ginfb	glucose5%	exposed	25	b	33.2742614746093	73.6813430786132	264	E	D	gambiae
4	r2j025ginfb	glucose5%	exposed	25	b	33.4680557250976	72.9363555908203	264	E	D	gambiae
4	r2j026ginfb	glucose5%	exposed	26	b	26.9238986968994	76.9593048095703	264	E	D	gambiae
4	r2j026ginfb	glucose5%	exposed	26	b	33.7813377380371	72.787353515625	264	E	D	gambiae
4	r2j06rginfa	ricinine	exposed	6	a	25.8692283630371	76.932876586914	264	E	D	gambiae
4	r2j6rginfa	ricinine	exposed	6	a	25.8692283630371	76.932876586914	264	E	D	gambiae
4	r2j09rginfa	ricinine	exposed	9	a	27.7199993133544	77.0721282958984	264	E	D	gambiae
4	r2j09rginfa	ricinine	exposed	9	a	34.5527915954589	73.1912384033203	264	E	D	gambiae
4	r2j10rginfa	ricinine	exposed	10	a	23.0368175506591	77.2213897705078	264	E	D	gambiae
4	r2j11rginfa	ricinine	exposed	11	a	21.9757785797119	77.0721282958984	264	E	D	gambiae
4	r2j13rginfa	ricinine	exposed	13	a	20.4108028411865	76.9228210449218	264	E	D	gambiae
4	r2j16rginfa	ricinine	exposed	16	a	22.7880592346191	76.7735748291015	264	E	D	gambiae
4	r2j16rginfa	ricinine	exposed	16	a	21.6807975769042	76.9228210449218	264	E	D	gambiae
4	r2j19rginfa	ricinine	exposed	19	a	24.7174186706542	76.6243286132812	264	E	D	gambiae
4	r2j22rginfa	ricinine	exposed	22	a	33.5901756286621	73.1926651000976	264	E	D	gambiae
4	r2j22rginfa	ricinine	exposed	22	a	34.0038299560546	73.1926651000976	264	E	D	gambiae
4	r2j22rginfa	ricinine	exposed	22	a	24.7885856628417	76.9234619140625	264	E	D	gambiae
4	r2j22rginfa	ricinine	exposed	22	a	28.1893787384033	76.9234619140625	264	E	D	gambiae
4	r2j22rginfa	ricinine	exposed	22	a	34.0161018371582	75.5803680419921	264	E	D	gambiae
4	r2j23rginfa	ricinine	exposed	23	a	34.7795867919921	81.1019439697265	264	E	D	gambiae
4	r2j01rginfb	ricinine	exposed	1	b	22.9158878326416	77.2448654174804	264	E	D	gambiae
4	r2j04rginfb	ricinine	exposed	4	b	32.6539497375488	71.8621826171875	264	E	D	gambiae
4	r2j06rginfb	ricinine	exposed	6	b	25.0071048736572	76.7837448120117	264	E	D	gambiae
4	r2j11rginfb	ricinine	exposed	11	b	25.3505706787109	77.0721282958984	264	E	D	gambiae
4	r2j14rginfb	ricinine	exposed	14	b	26.7798328399658	76.9228210449218	264	E	D	gambiae
4	r2j16rginfb	ricinine	exposed	16	b	28.567211151123	76.9228210449218	264	E	D	gambiae
4	r2j16rginfb	ricinine	exposed	16	b	28.3486289978027	76.9228210449218	264	E	D	gambiae
4	r2j16rginfb	ricinine	exposed	16	b	24.6432380676269	77.0720748901367	264	E	D	gambiae
4	r2j18rginfb	ricinine	exposed	18	b	26.1857547760009	76.9228210449218	264	E	D	gambiae
4	r2j19rginfb	ricinine	exposed	19	b	22.589708328247	76.6243286132812	264	E	D	gambiae
4	r2j21rginfb	ricinine	exposed	21	b	34.8432159423828	73.0434341430664	264	E	D	gambiae
4	r2j24rginfb	ricinine	exposed	24	b	23.9062824249267	77.1083068847656	264	E	D	gambiae
4	r2j24rginfb	ricinine	exposed	24	b	24.5439548492431	77.1083068847656	264	E	D	gambiae
4	r2j24rginfb	ricinine	exposed	24	b	26.6142311096191	76.9593048095703	264	E	D	gambiae
2	1	glucose5%	exposed	4	R1	NA	81.9945526123046	88	B	E	coluzzii
2	2	glucose5%	exposed	8	R1	36.3271408081054	73.0479049682617	88	B	E	coluzzii
2	3	glucose5%	exposed	10	R2	NA	71.8486785888671	88	B	E	coluzzii
2	4	glucose5%	exposed	11	R1	NA	72.8889389038085	88	B	E	coluzzii
2	6	glucose5%	exposed	11	R1	37.8502159118652	81.100242614746	88	B	E	coluzzii
2	8	glucose5%	exposed	11	R2	35.364200592041	81.099998474121	88	B	E	coluzzii
2	10	glucose5%	exposed	12	R2	36.6056518554687	74.6885910034179	88	B	E	coluzzii
2	15	glucose5%	exposed	22	R1	36.1813011169433	73.0489425659179	88	B	E	coluzzii
2	16	glucose5%	exposed	22	R2	NA	61.7162551879882	88	B	E	coluzzii
2	18	glucose5%	exposed	25	R1	35.09175491333	73.346076965332	88	B	E	coluzzii
2	19	glucose5%	exposed	25	R1	NA	72.4452362060546	88	B	E	coluzzii
2	20	glucose5%	exposed	31	R2	35.1971893310546	73.0380935668945	88	B	E	coluzzii
2	21	glucose5%	exposed	33	R1	34.2924728393554	73.3466186523437	88	B	E	coluzzii
2	24	glucose5%	exposed	34	R2	NA	81.0974197387695	88	B	E	coluzzii
2	27	glucose5%	exposed	36	R2	35.9524955749511	80.4986953735351	88	B	E	coluzzii
2	29	glucose5%	exposed	40	R2	NA	81.3981857299804	88	B	E	coluzzii
2	32	glucose5%	exposed	40	R1	34.6134071350097	73.494041442871	88	B	E	coluzzii
2	33	glucose5%	exposed	41	R1	34.5063285827636	71.8486785888671	88	B	E	coluzzii
2	35	glucose5%	exposed	49	R2	33.6139678955078	73.0484008789062	88	B	E	coluzzii
2	37	ricinine	exposed	4	R1	NA	63.8036994934082	88	B	E	coluzzii
2	38	ricinine	exposed	5	R2	NA	76.9253768920898	88	B	E	coluzzii
2	39	ricinine	exposed	6	R1	35.4150085449218	73.1958694458007	88	B	E	coluzzii
2	40	ricinine	exposed	6	R2	NA	63.356201171875	88	B	E	coluzzii
2	41	ricinine	exposed	8	R2	NA	63.9535102844238	88	B	E	coluzzii
2	48	ricinine	exposed	12	R1	NA	81.0922546386718	88	B	E	coluzzii
2	51	ricinine	exposed	12	R2	NA	80.9483337402343	88	B	E	coluzzii
2	53	ricinine	exposed	12	R2	36.0540390014648	74.8369598388671	88	B	E	coluzzii
2	54	ricinine	exposed	12	R2	NA	76.6260223388671	88	B	E	coluzzii
2	58	ricinine	exposed	15	R1	35.3920860290527	73.6448364257812	88	B	E	coluzzii
2	67	ricinine	exposed	35	R2	NA	81.8441162109375	88	B	E	coluzzii
2	69	ricinine	exposed	39	R1	34.812328338623	72.6010818481445	88	B	E	coluzzii
2	5	glucose5%	exposed	11	R1	23.179832458496	77.3634719848632	88	B	E	coluzzii
2	7	glucose5%	exposed	11	R1	23.9666442871093	77.3725433349609	88	B	E	coluzzii
2	9	glucose5%	exposed	11	R2	32.9118423461914	76.9253768920898	88	B	E	coluzzii
2	11	glucose5%	exposed	12	R2	35.0517883300781	77.9689712524414	88	B	E	coluzzii
2	12	glucose5%	exposed	12	R2	34.720344543457	76.9253768920898	88	B	E	coluzzii
2	13	glucose5%	exposed	14	R1	33.9000663757324	76.4685668945312	88	B	E	coluzzii
2	14	glucose5%	exposed	14	R1	34.5406417846679	76.9252166748046	88	B	E	coluzzii
2	17	glucose5%	exposed	24	R2	28.1848487854003	76.924201965332	88	B	E	coluzzii
2	22	glucose5%	exposed	33	R1	22.2828712463378	77.0743255615234	88	B	E	coluzzii
2	23	glucose5%	exposed	34	R2	33.5729446411132	76.7762832641601	88	B	E	coluzzii
2	25	glucose5%	exposed	34	R2	27.0450210571289	76.4757537841796	88	B	E	coluzzii
2	26	glucose5%	exposed	36	R1	32.9430351257324	76.4719619750976	88	B	E	coluzzii
2	28	glucose5%	exposed	40	R2	32.9214057922363	76.7761077880859	88	B	E	coluzzii
2	30	glucose5%	exposed	40	R2	34.2361450195312	76.9253768920898	88	B	E	coluzzii
2	31	glucose5%	exposed	40	R2	31.2004356384277	76.77392578125	88	B	E	coluzzii
2	34	glucose5%	exposed	43	R1	33.9901084899902	76.7668685913085	88	B	E	coluzzii
2	36	ricinine	exposed	2	R1	31.359914779663	77.3725433349609	88	B	E	coluzzii
2	42	ricinine	exposed	11	R1	34.7535591125488	76.6248397827148	88	B	E	coluzzii
2	43	ricinine	exposed	11	R1	22.3680477142333	76.6248397827148	88	B	E	coluzzii
2	44	ricinine	exposed	11	R1	31.2945365905761	76.924201965332	88	B	E	coluzzii
2	45	ricinine	exposed	11	R1	24.1260547637939	76.924201965332	88	B	E	coluzzii
2	46	ricinine	exposed	11	R2	33.9212303161621	76.6211013793945	88	B	E	coluzzii
2	47	ricinine	exposed	11	R2	19.9645824432373	76.7702407836914	88	B	E	coluzzii
2	49	ricinine	exposed	12	R1	34.169319152832	76.7668685913085	88	B	E	coluzzii
2	50	ricinine	exposed	12	R2	21.0407695770263	76.9253768920898	88	B	E	coluzzii
2	52	ricinine	exposed	12	R2	32.454418182373	76.4757537841796	88	B	E	coluzzii
2	55	ricinine	exposed	12	R2	33.031566619873	76.4719619750976	88	B	E	coluzzii
2	56	ricinine	exposed	13	R1	33.9115943908691	76.6211013793945	88	B	E	coluzzii
2	57	ricinine	exposed	14	R1	24.4719181060791	76.9160232543945	88	B	E	coluzzii
2	59	ricinine	exposed	16	R1	23.8558883666992	76.9253768920898	88	B	E	coluzzii
2	60	ricinine	exposed	22	R1	28.7845420837402	76.4757537841796	88	B	E	coluzzii
2	61	ricinine	exposed	25	R1	30.3286056518554	76.6211013793945	88	B	E	coluzzii
2	62	ricinine	exposed	32	R2	33.5443534851074	76.9160232543945	88	B	E	coluzzii
2	63	ricinine	exposed	33	R1	28.0579757690429	76.7762832641601	88	B	E	coluzzii
2	64	ricinine	exposed	36	R2	26.3036155700683	76.7668685913085	88	B	E	coluzzii
2	65	ricinine	exposed	38	R1	24.6629829406738	76.7668685913085	88	B	E	coluzzii
2	66	ricinine	exposed	9	R2	34.7915687561035	76.6211013793945	88	B	E	coluzzii
2	68	ricinine	exposed	35	R1	20.6118583679199	76.924201965332	88	B	E	coluzzii
2	70	ricinine	exposed	40	R1	33.5265045166015	76.924201965332	88	B	E	coluzzii
2	71	ricinine	exposed	41	R2	25.4405078887939	77.0732879638671	88	B	E	coluzzii
2	72	ricinine	exposed	42	R2	25.3838424682617	76.7702407836914	88	B	E	coluzzii
2	73	ricinine	exposed	43	R2	29.1573677062988	77.0651702880859	88	B	E	coluzzii
2	74	ricinine	exposed	44	R2	32.4982566833496	76.9252166748046	88	B	E	coluzzii
4	r1j005gnifa	glucose5%	unexposed	5	a	NA	NA	672	D	C	gambiae
4	r1j011gnifa	glucose5%	unexposed	11	a	NA	NA	672	D	C	gambiae
4	r1j012gnifa	glucose5%	unexposed	12	a	NA	NA	672	D	C	gambiae
4	r1j012gnifa	glucose5%	unexposed	12	a	NA	NA	672	D	C	gambiae
4	r1j014gnifa	glucose5%	unexposed	14	a	NA	NA	672	D	C	gambiae
4	r1j016gnifa	glucose5%	unexposed	16	a	NA	NA	672	D	C	gambiae
4	r1j017gnifa	glucose5%	unexposed	17	a	NA	NA	672	D	C	gambiae
4	r1j017gnifa	glucose5%	unexposed	17	a	NA	NA	672	D	C	gambiae
4	r1j019gnifa	glucose5%	unexposed	19	a	NA	NA	672	D	C	gambiae
4	r1j021gnifa	glucose5%	unexposed	21	a	NA	NA	672	D	C	gambiae
4	r1j025gnifa	glucose5%	unexposed	25	a	NA	NA	672	D	C	gambiae
4	r1j001gnifb	glucose5%	unexposed	1	b	NA	NA	672	D	C	gambiae
4	r1j010gnifb	glucose5%	unexposed	10	b	NA	NA	672	D	C	gambiae
4	r1j012gnifb	glucose5%	unexposed	12	b	NA	NA	672	D	C	gambiae
4	r1j013gnifb	glucose5%	unexposed	13	b	NA	NA	672	D	C	gambiae
4	r1j016gnifb	glucose5%	unexposed	16	b	NA	NA	672	D	C	gambiae
4	r1j017gnifb	glucose5%	unexposed	17	b	NA	NA	672	D	C	gambiae
4	r1j019gnifb	glucose5%	unexposed	19	b	NA	NA	672	D	C	gambiae
4	r1j019gnifb	glucose5%	unexposed	19	b	NA	NA	672	D	C	gambiae
4	r1j022gnifb	glucose5%	unexposed	22	b	NA	NA	672	D	C	gambiae
4	r1j023gnifb	glucose5%	unexposed	23	b	NA	NA	672	D	C	gambiae
4	r1j027gnifb	glucose5%	unexposed	27	b	NA	NA	672	D	C	gambiae
4	r1j05rgnifa	ricinine	unexposed	5	a	NA	NA	672	D	C	gambiae
4	r1j13rgnifa	ricinine	unexposed	13	a	NA	NA	672	D	C	gambiae
4	r1j16rgnifa	ricinine	unexposed	16	a	NA	NA	672	D	C	gambiae
4	r1j16rgnifa	ricinine	unexposed	16	a	NA	NA	672	D	C	gambiae
4	r1j16rgnifa	ricinine	unexposed	16	a	NA	NA	672	D	C	gambiae
4	r1j16rgnifa	ricinine	unexposed	16	a	NA	NA	672	D	C	gambiae
4	r1j17rgnifa	ricinine	unexposed	17	a	NA	NA	672	D	C	gambiae
4	r1j19rgnifa	ricinine	unexposed	19	a	NA	NA	672	D	C	gambiae
4	r1j24rgnifa	ricinine	unexposed	24	a	NA	NA	672	D	C	gambiae
4	r1j10rgnifb	ricinine	unexposed	10	b	NA	NA	672	D	C	gambiae
4	r1j10rgnifb	ricinine	unexposed	10	b	NA	NA	672	D	C	gambiae
4	r1j11rgnifb	ricinine	unexposed	11	b	NA	NA	672	D	C	gambiae
4	r1j16rgnifb	ricinine	unexposed	16	b	NA	NA	672	D	C	gambiae
4	r1j16rgnifb	ricinine	unexposed	16	b	NA	NA	672	D	C	gambiae
4	r1j22rgnifb	ricinine	unexposed	22	b	NA	NA	672	D	C	gambiae
4	r1j25rgnifb	ricinine	unexposed	25	b	NA	NA	672	D	C	gambiae
4	r2j001gnifa	glucose5%	unexposed	1	a	NA	NA	264	E	D	gambiae
4	r2j007gnifa	glucose5%	unexposed	7	a	NA	NA	264	E	D	gambiae
4	r2j011gnifa	glucose5%	unexposed	11	a	NA	NA	264	E	D	gambiae
4	r2j013gnifa	glucose5%	unexposed	13	a	NA	NA	264	E	D	gambiae
4	r2j016gnifa	glucose5%	unexposed	16	a	NA	NA	264	E	D	gambiae
4	r2j018gnifa	glucose5%	unexposed	18	a	NA	NA	264	E	D	gambiae
4	r2j020gnifa	glucose5%	unexposed	20	a	NA	NA	264	E	D	gambiae
4	r2j022gnifa	glucose5%	unexposed	22	a	NA	NA	264	E	D	gambiae
4	r2j025gnifa	glucose5%	unexposed	25	a	NA	NA	264	E	D	gambiae
4	r2j025gnifa	glucose5%	unexposed	25	a	NA	NA	264	E	D	gambiae
4	r2j002gnifb	glucose5%	unexposed	2	b	NA	NA	264	E	D	gambiae
4	r2j003gnifb	glucose5%	unexposed	3	b	NA	NA	264	E	D	gambiae
4	r2j011gnifb	glucose5%	unexposed	11	b	NA	NA	264	E	D	gambiae
4	r2j013gnifb	glucose5%	unexposed	13	b	NA	NA	264	E	D	gambiae
4	r2j013gnifb	glucose5%	unexposed	13	b	NA	NA	264	E	D	gambiae
4	r2j018gnifb	glucose5%	unexposed	18	b	NA	NA	264	E	D	gambiae
4	r2j018gnifb	glucose5%	unexposed	18	b	NA	NA	264	E	D	gambiae
4	r2j019gnifb	glucose5%	unexposed	19	b	NA	NA	264	E	D	gambiae
4	r2j022gnifb	glucose5%	unexposed	22	b	NA	NA	264	E	D	gambiae
4	r2j022gnifb	glucose5%	unexposed	22	b	NA	NA	264	E	D	gambiae
4	r2j026gnifb	glucose5%	unexposed	26	b	NA	NA	264	E	D	gambiae
4	r2j026gnifb	glucose5%	unexposed	26	b	NA	NA	264	E	D	gambiae
4	r2j01rgnifa	ricinine	unexposed	1	a	NA	NA	264	E	D	gambiae
4	r2j01rgnifa	ricinine	unexposed	1	a	NA	NA	264	E	D	gambiae
4	r2j02rgnifa	ricinine	unexposed	2	a	NA	NA	264	E	D	gambiae
4	r2j04rgnifa	ricinine	unexposed	4	a	NA	NA	264	E	D	gambiae
4	r2j06rgnifa	ricinine	unexposed	6	a	NA	NA	264	E	D	gambiae
4	r2j09rgnifa	ricinine	unexposed	9	a	NA	NA	264	E	D	gambiae
4	r2j09rgnifa	ricinine	unexposed	9	a	NA	NA	264	E	D	gambiae
4	r2j09rgnifa	ricinine	unexposed	9	a	NA	NA	264	E	D	gambiae
4	r2j09rgnifa	ricinine	unexposed	9	a	NA	NA	264	E	D	gambiae
4	r2j09rgnifa	ricinine	unexposed	9	a	NA	NA	264	E	D	gambiae
4	r2j11rgnifa	ricinine	unexposed	11	a	NA	NA	264	E	D	gambiae
4	r2j11rgnifa	ricinine	unexposed	11	a	NA	NA	264	E	D	gambiae
4	r2j12rgnifa	ricinine	unexposed	12	a	NA	NA	264	E	D	gambiae
4	r2j14rgnifa	ricinine	unexposed	14	a	NA	NA	264	E	D	gambiae
4	r2j16rgnifa	ricinine	unexposed	16	a	NA	NA	264	E	D	gambiae
4	r2j18rgnifa	ricinine	unexposed	18	a	NA	NA	264	E	D	gambiae
4	r2j18rgnifa	ricinine	unexposed	18	a	NA	NA	264	E	D	gambiae
4	r2j19rgnifa	ricinine	unexposed	19	a	NA	NA	264	E	D	gambiae
4	r2j19rgnifa	ricinine	unexposed	19	a	NA	NA	264	E	D	gambiae
4	r2j22rgnifa	ricinine	unexposed	22	a	NA	NA	264	E	D	gambiae
4	r2j22rgnifa	ricinine	unexposed	22	a	NA	NA	264	E	D	gambiae
4	r2j23rgnifa	ricinine	unexposed	23	a	NA	NA	264	E	D	gambiae
4	r2j24rgnifa	ricinine	unexposed	24	a	NA	NA	264	E	D	gambiae
4	r2j24rgnifa	ricinine	unexposed	24	a	NA	NA	264	E	D	gambiae
4	r2j24rgnifa	ricinine	unexposed	24	a	NA	NA	264	E	D	gambiae
4	r2j01rgnifb	ricinine	unexposed	1	b	NA	NA	264	E	D	gambiae
4	r2j02rgnifb	ricinine	unexposed	2	b	NA	NA	264	E	D	gambiae
4	r2j06rgnifb	ricinine	unexposed	6	b	NA	NA	264	E	D	gambiae
4	r2j08rgnifb	ricinine	unexposed	8	b	NA	NA	264	E	D	gambiae
4	r2j09rgnifb	ricinine	unexposed	9	b	NA	NA	264	E	D	gambiae
4	r2j09rgnifb	ricinine	unexposed	9	b	NA	NA	264	E	D	gambiae
4	r2j10rgnifb	ricinine	unexposed	10	b	NA	NA	264	E	D	gambiae
4	r2j10rgnifb	ricinine	unexposed	10	b	NA	NA	264	E	D	gambiae
4	r2j10rgnifb	ricinine	unexposed	10	b	NA	NA	264	E	D	gambiae
4	r2j10rgnifb	ricinine	unexposed	10	b	NA	NA	264	E	D	gambiae
4	r2j11rgnifb	ricinine	unexposed	11	b	NA	NA	264	E	D	gambiae
4	r2j11rgnifb	ricinine	unexposed	11	b	NA	NA	264	E	D	gambiae
4	r2j14rgnifb	ricinine	unexposed	14	b	NA	NA	264	E	D	gambiae
4	r2j14rgnifb	ricinine	unexposed	14	b	NA	NA	264	E	D	gambiae
4	r2j21rgnifb	ricinine	unexposed	21	b	NA	NA	264	E	D	gambiae
4	r2j23rgnifb	ricinine	unexposed	23	b	NA	NA	264	E	D	gambiae
4	r2j24rgnifb	ricinine	unexposed	24	b	NA	NA	264	E	D	gambiae
2	75	glucose5%	unexposed	7	R1	NA	NA	88	B	E	coluzzii
2	76	glucose5%	unexposed	7	R1	NA	NA	88	B	E	coluzzii
2	77	glucose5%	unexposed	11	R1	NA	NA	88	B	E	coluzzii
2	78	glucose5%	unexposed	15	R1	NA	NA	88	B	E	coluzzii
2	79	glucose5%	unexposed	16	R1	NA	NA	88	B	E	coluzzii
2	80	glucose5%	unexposed	16	R1	NA	NA	88	B	E	coluzzii
2	81	glucose5%	unexposed	18	R1	NA	NA	88	B	E	coluzzii
2	82	glucose5%	unexposed	23	R1	NA	NA	88	B	E	coluzzii
2	83	glucose5%	unexposed	23	R1	NA	NA	88	B	E	coluzzii
2	84	glucose5%	unexposed	26	R1	NA	NA	88	B	E	coluzzii
2	85	glucose5%	unexposed	27	R1	NA	NA	88	B	E	coluzzii
2	86	glucose5%	unexposed	28	R1	NA	NA	88	B	E	coluzzii
2	87	glucose5%	unexposed	32	R1	NA	NA	88	B	E	coluzzii
2	88	glucose5%	unexposed	35	R1	NA	NA	88	B	E	coluzzii
2	89	glucose5%	unexposed	35	R1	NA	NA	88	B	E	coluzzii
2	90	glucose5%	unexposed	39	R1	NA	NA	88	B	E	coluzzii
2	91	glucose5%	unexposed	40	R1	NA	NA	88	B	E	coluzzii
2	92	glucose5%	unexposed	40	R1	NA	NA	88	B	E	coluzzii
2	93	glucose5%	unexposed	45	R1	NA	NA	88	B	E	coluzzii
2	94	glucose5%	unexposed	48	R1	NA	NA	88	B	E	coluzzii
2	95	glucose5%	unexposed	51	R1	NA	NA	88	B	E	coluzzii
2	96	glucose5%	unexposed	2	R2	NA	NA	88	B	E	coluzzii
2	97	glucose5%	unexposed	2	R2	NA	NA	88	B	E	coluzzii
2	98	glucose5%	unexposed	3	R2	NA	NA	88	B	E	coluzzii
2	99	glucose5%	unexposed	10	R2	NA	NA	88	B	E	coluzzii
2	100	glucose5%	unexposed	11	R2	NA	NA	88	B	E	coluzzii
2	101	glucose5%	unexposed	12	R2	NA	NA	88	B	E	coluzzii
2	102	glucose5%	unexposed	15	R2	NA	NA	88	B	E	coluzzii
2	103	glucose5%	unexposed	15	R2	NA	NA	88	B	E	coluzzii
2	104	glucose5%	unexposed	16	R2	NA	NA	88	B	E	coluzzii
2	105	glucose5%	unexposed	16	R2	NA	NA	88	B	E	coluzzii
2	106	glucose5%	unexposed	17	R2	NA	NA	88	B	E	coluzzii
2	107	glucose5%	unexposed	21	R2	NA	NA	88	B	E	coluzzii
2	108	glucose5%	unexposed	23	R2	NA	NA	88	B	E	coluzzii
2	109	glucose5%	unexposed	23	R2	NA	NA	88	B	E	coluzzii
2	110	glucose5%	unexposed	28	R2	NA	NA	88	B	E	coluzzii
2	111	glucose5%	unexposed	30	R2	NA	NA	88	B	E	coluzzii
2	112	glucose5%	unexposed	31	R2	NA	NA	88	B	E	coluzzii
2	113	glucose5%	unexposed	37	R2	NA	NA	88	B	E	coluzzii
2	114	glucose5%	unexposed	39	R2	NA	NA	88	B	E	coluzzii
2	115	glucose5%	unexposed	40	R2	NA	NA	88	B	E	coluzzii
2	116	glucose5%	unexposed	40	R2	NA	NA	88	B	E	coluzzii
2	117	ricinine	unexposed	2	R1	NA	NA	88	B	E	coluzzii
2	118	ricinine	unexposed	8	R1	NA	NA	88	B	E	coluzzii
2	119	ricinine	unexposed	10	R1	NA	NA	88	B	E	coluzzii
2	120	ricinine	unexposed	12	R1	NA	NA	88	B	E	coluzzii
2	121	ricinine	unexposed	12	R1	NA	NA	88	B	E	coluzzii
2	122	ricinine	unexposed	14	R1	NA	NA	88	B	E	coluzzii
2	123	ricinine	unexposed	15	R1	NA	NA	88	B	E	coluzzii
2	124	ricinine	unexposed	15	R1	NA	NA	88	B	E	coluzzii
2	125	ricinine	unexposed	15	R1	NA	NA	88	B	E	coluzzii
2	126	ricinine	unexposed	16	R1	NA	NA	88	B	E	coluzzii
2	127	ricinine	unexposed	16	R1	NA	NA	88	B	E	coluzzii
2	128	ricinine	unexposed	16	R1	NA	NA	88	B	E	coluzzii
2	129	ricinine	unexposed	19	R1	NA	NA	88	B	E	coluzzii
2	130	ricinine	unexposed	26	R1	NA	NA	88	B	E	coluzzii
2	131	ricinine	unexposed	27	R1	NA	NA	88	B	E	coluzzii
2	132	ricinine	unexposed	33	R1	NA	NA	88	B	E	coluzzii
2	133	ricinine	unexposed	36	R1	NA	NA	88	B	E	coluzzii
2	134	ricinine	unexposed	39	R1	NA	NA	88	B	E	coluzzii
2	135	ricinine	unexposed	40	R1	NA	NA	88	B	E	coluzzii
2	136	ricinine	unexposed	7	R2	NA	NA	88	B	E	coluzzii
2	137	ricinine	unexposed	7	R2	NA	NA	88	B	E	coluzzii
2	138	ricinine	unexposed	12	R2	NA	NA	88	B	E	coluzzii
2	139	ricinine	unexposed	12	R2	NA	NA	88	B	E	coluzzii
2	140	ricinine	unexposed	13	R2	NA	NA	88	B	E	coluzzii
2	141	ricinine	unexposed	13	R2	NA	NA	88	B	E	coluzzii
2	142	ricinine	unexposed	15	R2	NA	NA	88	B	E	coluzzii
2	143	ricinine	unexposed	15	R2	NA	NA	88	B	E	coluzzii
2	144	ricinine	unexposed	15	R2	NA	NA	88	B	E	coluzzii
2	145	ricinine	unexposed	16	R2	NA	NA	88	B	E	coluzzii
2	146	ricinine	unexposed	17	R2	NA	NA	88	B	E	coluzzii
2	147	ricinine	unexposed	17	R2	NA	NA	88	B	E	coluzzii
2	148	ricinine	unexposed	26	R2	NA	NA	88	B	E	coluzzii
2	149	ricinine	unexposed	33	R2	NA	NA	88	B	E	coluzzii
2	150	ricinine	unexposed	35	R2	NA	NA	88	B	E	coluzzii
2	151	ricinine	unexposed	38	R2	NA	NA	88	B	E	coluzzii
2	152	ricinine	unexposed	38	R2	NA	NA	88	B	E	coluzzii
2	153	ricinine	unexposed	38	R2	NA	NA	88	B	E	coluzzii
2	154	ricinine	unexposed	40	R2	NA	NA	88	B	E	coluzzii
2	155	ricinine	unexposed	42	R2	NA	NA	88	B	E	coluzzii
