# Supplementary material for: Contrasting effects of the alkaloid ricinine on the capacity of Anopheles gambiae and Anopheles coluzzii to transmit Plasmodium falciparum
Source: Parasit Vectors. 2021 Sep 15;14:479. doi: 10.1186/s13071-021-04992-z (PMC8444468; doi:10.1186/s13071-021-04992-z)
Supplement: Supplementary file 4 — Additional file 4. Rscript used for all Figures and statistical analyses. [file 13071_2021_4992_MOESM4_ESM.txt]

# This is an R script to replicate the analyses from the article entitled 
# "Contrasting effects of the alkaloid ricinine on the capacity of Anopheles gambiae and 
# Anopheles coluzzii to transmit Plasmodium falciparum" by Domonbabele François de Sales Hien; Prisca S. L. Paré; 
# Amanda Cooper; Benjamin K. Koama; Edwige Guissou; Bienvenue K Yaméogo; Rakiswendé S Yerbanga; Ian W Farrell; 
# Jean B Ouédraogo; Olivier Gnankiné; Rickard Ignell; Anna Cohuet; Roch K. Dabiré; Philip Stevenson; Thierry Lefèvre
# Code developed by Thierry Lefèvre: thierry.lefevre@ird.fr

library(MASS)
library(dplyr)
library(survival)

####################################################################################################
### Experiment 1. Effects of ricinine on Anopheles gambiae s.l. susceptibility to P. falciparum ####
####################################################################################################

###### load data
ric_7dpi <- read.table("data_exp1.txt",header=T,stringsAsFactors = TRUE)

## isolate A concentration 0.04
#oocyst prevalence (figure 1A, left panel)
ric_7dpi_pA<-subset(ric_7dpi,porteur=="A")
mod1<-glm(ooinf~group,binomial,data=ric_7dpi_pA)
anova(mod1,test="Chi")

#oocyst intensity (figure 1B, left panel)
ric_7dpi_pAinf<-subset(ric_7dpi_pA,oocyst>0)
hist(ric_7dpi_pAinf$oocyst)
mod2<-glm.nb(oocyst~group,data=ric_7dpi_pAinf)
anova(mod2,test="Chi")

## isolates B,C,D concentration 0.08
#oocyst prevalence (figure 1A, right panels)
ric_7dpi_pBCD<-subset(ric_7dpi,!porteur=="A")
mod1<-glm(ooinf~group*porteur,family="binomial",data=ric_7dpi_pBCD)
anova(mod1,test="Chi")

#oocyst intensity (figure 1B, right panels)
ric_7dpi_pBCDinf<-subset(ric_7dpi_pBCD,oocyst>0)
mod2<-glm.nb(oocyst~group*porteur,data=ric_7dpi_pBCDinf)
anova(mod2,test="Chi")

#########################################################################################
### Experiment 2. Effect of ricinine on P. falciparum oocyst rupture in mosquito midguts ##
### and sporozoite dissemination in heads/thoraces                                       
#########################################################################################

###### load data
ric<-read.table("data_exp2.txt",header=T,stringsAsFactors = T)

##### isolate A
ric_pA<-subset(ric,porteur=="A"&dpi<13&dpi>9)

### creation of variables "prev_rup", "oocyst_tot", and "prev_tot"
ric_pA$prev_rup <- ifelse(ric_pA$ruptured > 0 ,1,0)
ric_pA$oocyst_tot<-ric_pA$ruptured+ric_pA$oocyst
ric_pA$prev_tot <- ifelse(ric_pA$oocyst_tot > 0 ,1,0)

###### select mosquitoes with at least one oocyst (i.e. infected mosquitoes)
ric_pA_inf <- subset(ric_pA,oocyst_tot>0)

## proportion of mosquitoes with ruptured oocysts (fig2A)
model<-glm(prev_rup~dpi*group,family=binomial(link="logit"), data=ric_pA_inf)
anova(model,test="Chi")

## fraction of ruptured oocysts in mosquito midguts (fig2B)
y<-cbind(ric_pA_inf$oocyst,ric_pA_inf$ruptured)
model1<-glm(y~ric_pA_inf$dpi+ric_pA_inf$group,family=binomial(link="logit"),data=ric_pA_inf)
summary(model1) ### overdisperion
model1<-glm(y~ric_pA_inf$dpi*ric_pA_inf$group,family=quasibinomial,data=ric_pA_inf) ## refit with quasibinomial
summary(model1)
anova(model1,test="Chi")

## proportion of mosquitoes with disseminated sporozoites in their head/thorax
ric_spz<-subset(ric,tm>0) ## select rows with a "tm" value
ric_spz<-subset(ric_spz,as.numeric(dpi)<15) ## select rows with dpi<15

## creation of a new variable "sporozoite"
ric_spz$ct<-as.numeric(as.character(ric_spz$ct))
ric_spz$sporozoite <- ifelse(((as.numeric(ric_spz$ct) < 35) & (ric_spz$tm<80) & (ric_spz$tm >75)), 1, 0)
ric_spz  <- mutate(ric_spz, sporozoite = ifelse(is.na(sporozoite), 0, sporozoite))

model2<-glm(sporozoite~dpi+group+porteur+porteur:group+dpi:group,family=binomial(link="logit"),data=ric_spz)
anova(model2,test="Chi")


###################################################################################
### Experiment 3: Effects of ricinine on An. gambiae and An. coluzzii survival ####
###################################################################################

longric<-read.table("data_exp3.txt",header=T,stringsAsFactors = T)
longric$infected <- ifelse(((longric$ct < 35) & (longric$tm<80) & (longric$tm >75)), 1, 0)
longric <- longric %>%
  mutate(infected = if_else(is.na(infected), 0, infected))
longric$group<- paste0(longric$treatment,longric$exposition, longric$infected)
levels(longric$porteur) <- c("E", "C", "D")
longric2<-subset(longric,!group %in% c("glucose5%exposed0", "ricinineexposed0"))

status<-1*(death>0)
mod1<-coxph(Surv(death,status)~infected*treatment*porteur,data=longric2)
anova(mod1)

### hazard ratio
fit2<- coxph(Surv(death, status) ~ treatment,data=longric2)
summary(fit2)

##### END -----
